# Supplementary material for: Diversity of Bacteria with Quorum Sensing and Quenching Activities from Hydrothermal Vents in the Okinawa Trough
Source: Microorganisms. 2023 Mar 14;11(3):748. doi: 10.3390/microorganisms11030748 (PMC10052519; doi:10.3390/microorganisms11030748)
Supplement: Supplementary file 1 [file microorganisms-11-00748-s001.zip]

Archive with 4 entries (2 files):
- microorganisms-2194710-supplementary/
- microorganisms-2194710-supplementary/Supplementary material/
- microorganisms-2194710-supplementary/Supplementary material/Supplementary Information.pdf
- microorganisms-2194710-supplementary/Supplementary material/Table S1:The information of strains from hydrothermal vents in the Okinawa Trough.xlsx
