# Supplementary material for: Diversity of Bacteria with Quorum Sensing and Quenching Activities from Hydrothermal Vents in the Okinawa Trough
Source: Microorganisms. 2023 Mar 14;11(3):748. doi: 10.3390/microorganisms11030748 (PMC10052519; doi:10.3390/microorganisms11030748)
Supplement: Supplementary file 1 [file microorganisms-11-00748-s001.zip › microorganisms-2194710-supplementary/Supplementary material/Table S1:The information of strains from hydrothermal vents in the Okinawa Trough.xlsx]

## Sheet: Taxonomic
Strains	Phylum	Class	Order	Family	Genus	Species	AASource	the activity of QS	the activity of degrading of C6-HSL	the activity of degrading of C12-HSL	both	or	16S	Time	Site	Altitude	longitude	latitude
CCM2	Bacteroidetes	Flavobacteriia	Flavobacteriales	Flavobacteriaceae	Arenibacter	palladensis	Crab gill	1	0	1	0	1	GCTTATCCGCCGGCGACCGGCGCACGGGTGCGCAACGCGTATAGAATCTGCCCTGTACTGGGGAATAGCCCAGAGAAATTTGGATTAATGCCCCATAGTATGTATTAGCGGCATCGCTATTACATTAAAGGCTACGGTACAGGATGACTATGCGTCCCATTAGTTAGTTGGTAAGGTAACGGCTTACCAAGGCGGCGATGGGTAGGGGCCCTGAGAGGGGGATCCCCCACACTGGTACTGAGACACGGACCAGACTCCTACGGGAGGCAGCAGTGAGGAATATTGGACAATGGGCGGGAGCCTGATCCAGCCATGCCGCGTGCAGGAAGACGGTCCTATGGATTGTAAACTGCTTTTGTACGGGAAGAACAAGGGGCACGTGTGCCCTTCTGACGGTAC…	2016-05-28	HOBAB4 voyage, R11 station	-1165m	E122.34°	N25.03°
CCR22	Firmicutes	Bacilli	Bacillales	Bacillaceae	Cytobacillus	firmus	Crab gill	0	0	1	0	1	TGCTCCCTGAAGTCAGCGGCGGACGGGTGAGTAACACGTGGGCAACCTGCCTGTAAGACTGGGATAACTCCGGGAAACCGGGGCTAATACCGGATAATTCTTTTCCTCACATGAGGGAAAGCTGAAAGATGGCATCTCGCTATCACTTACAGATGGGCCCGCGGCGCATTAGCTAGTTGGTGAGGTAACGGCTCACCAAGGCAACGATGCGTAGCCGACCTGAGAGGGTGATCGGCCACACTGGGACTGAAACACGGCCCAAACTCCTACGGGAGGCAGCAGTAGGGAATCTTCCGCAATGGACGAAAGTCTGACGGAGCAACGCCGCGTGAGTGATGAAGGTTTTCGGATCGTAAAACTCTGTTGTCAGGGAAAAACAAGTACCGGAGTAACTGCCGG…	2016-05-28	HOBAB4 voyage, R11 station	-1165m	E122.34°	N25.03°
CCM5	Actinobacteria	Actinomycetia	Micrococcales	Microbacteriaceae	Microbacterium	schleiferi	Crab gill	0	1	0	0	1	AGTGGCGAACGGGTGAGTAACACGTGAGCAATCTGCCCCTGACTCTGGGATAAGCGCTGGAAACGGCGTCTAATACCGGATACGAGCTGCGAAGGCATCTTCAGCAGCTGGAAAGAATTTCGGTCAGGGATGAGCTCGCGGCCTATCAGCTTGTTGGTGAGGTAACGGCTCACCAAGGCGTCGACGGGTAGCCGGCCTGAGAGGGTGACCGGCCACACTGGGACTGAGACACGGCCCAGACTCCTACGGGAGGCAGCAGTGGGGAATATTGCACAATGGGCGAAAGCCTGATGCAGCAACGCCGCGTGAGGGACGACGGCCTTCGGGTTGTAAACCTCTTTTAGCAGGAAAGAAGCGAAAGTGACGGTACCTGCAGAAAAAGCGCCGGCTAACTACGTG…	2018/6/8	HOBAB4 voyage, R11 station	-1165m	E122.34°	N25.03°
CCR18	Actinobacteria	Actinomycetia	Corynebacteriales	Nocardiaceae	Gordonia	terrae	Crab gill	0	1	0	0	1	CTCGAGTGGCGAACGGGTGAGTAACACGTGGGTGATCTGCCCTGCACTCTGGGATAAGCCTGGGAAACTGGGTCTAATACCGGATATGACCAACTGTCGCATGGTGGTTGGTGGAAAGCTTTTGCGGTGTGGGATGGGCCCGCGGCCTATCAGCTTGTTGGTGGGGTAATGGCCTACCAAGGCGACGACGGGTAGCCGACCTGAGAGGGTGATCGGCCACACTGGGACTGAGACACGGCCCAGACTCCTACGGGAGGCAGCAGTGGGGAATATTGCACAATGGGCGCAAGCCTGATGCAGCGACGCCGCGTGAGGGATGACGGCCTTCGGGTTGTAAACCTCTTTCACCAGGGACGAAGCGGAAGTGACGGTACCTGGAGAAGAAGCACCGGCCAACTA…	2018/6/8	HOBAB4 voyage, R11 station	-1165m	E122.34°	N25.03°
CCR15	Bacteroidetes	Flavobacteria	Flavobacteriales	Flavobacteriaceae	Muricauda	ruestringensis	Crab gill	0	1	1	1	1	GCGACCGGCGCACGGGTGCGGAACGCGTATGGAACCTGCCCCTGTCAGGGGAATAGCCCAGGGAAACTTGGATTAATGCCCCATGGTACCGCGATATCGCATGATATTGCGGTTAAAGATTTATCGGACAGGGATGGCCATGCGTACCATTAGTTAGTTGGTGGGGTAACGGCCCACCAAGGCAGCGATGGTTAGGGGCCCTGAGAGGGGGATCCCCCACACTGGTACTGAGACACGGACCAGACTCCTACGGGAGGCAGCAGTGAGGAATATTGGACAATGGGCGGGAGCCTGATCCAGCCATGCCGCGTGCAGGATGACGGCCCTATGGGTTGTAAACTGCTTTTATACGGGAAGAAATGCGCCCACGTGTGGGCGTCTGACGGTACCGTAAGAATA…	2018/6/8	HOBAB4 voyage, R11 station	-1165m	E122.34°	N25.03°
CCS19	Bacteroidetes	Flavobacteriia	Flavobacteriales	Cyclobacteriaceae	Cyclobacterium	marinum	Crab gill	1	0	1	0	1	ATGAGAGTGGCGCACGGGTGCGTAACGCGTATGCAACCTACCTGTTACAGGGAGATAGCCCGGGGAAACTCGGATTAATATTCCATAGGATATATTCGTTGCATGGTTTTTATATTAAAGCCTTCGGGTGGTAACAGATGGGCATGCGTAGGATTAGCTAGTTGGCGAGGTAACGGCTCACCAAGGCGACGATCCTTAGGGGTTCTGAGAGGAAGGTCCCCCACACTGGCACTGAGATACGGGCCAGACTCCTACGGGAGGCAGCAGTAGGGAATATTGGTCAATGGGCGAGAGCCTGAACCAGCCATGCCGCGTGCAGGAAGACGGCGTTCTGCGTTGTAAACTGCTTTTATCTGGGAAGAAAAAGCCCTTGCGAGGGAAATTGCCGGTACCAGAAGA…	2018/6/8	HOBAB4 voyage, R11 station	-1165m	E122.34°	N25.03°
CCM10	Proteobacteria	Alphaproteobacteria	Rhodobacterales	Rhodobacteraceae	Roseovarius	halotolerans	Crab gill	0	0	1	0	1	GGGTTAGTAACGCGTGGGAACGTGCCTTTCACTACGGAATAGTCCCGGGAAACTGGGTTTAATACCGTATACGCCCTTCGGGGGAAAGAATTTCGGTGAAAGATCGGCCCGCGTTAGATTAGGTAGTTGGTGGGGTAATGGCCTACCAAGCCTACGATCTATAGCTGGTTTTAGAGGATGATCAGCAACACTGGGACTGAGACACGGCCCAGACTCCTACGGGAGGCAGCAGTGGGGAATCTTGGACAATGGGCGCAAGCCTGATCCAGCCATGCCGCGTGAGTGATGAAGGCCTTAGGGTCGTAAAGCTCTTTCGCCAGGGATGATAATGACAGTACCTGGTAAAGAAACCCCGGCTAACTCCGTGCCAGCAGCCGCGGTAATACGGAGGGGGTTAGC…	2018/6/8	HOBAB4 voyage, R11 station	-1165m	E122.34°	N25.03°
CCM17	Proteobacteria	Alphaproteobacteria	Hyphomicrobiales;	Rhizobiaceae	Martelella	limonii	Crab gill	0	0	0	0	0	GACGGGTGAGTAACGCGTGGGAATCTACCTTTTGGTACGGAATAGCTCCGGGAAACTGGAATTAATACCGTATGTGTCCTTCGGGAGAAAGATTTATCGCCAAGAGATGAGCCCGCGTTTGATTAGGTAGTTGGTGGGGTAATGGCCTACCAAGCCGACGATCAATAGCTGGTCTGAGAGGATGATCAGCCACATTGGGACTGAGACACGGCCCAAACTCCTACGGGAGGCAGCAGTGGGGAATATTGGACAATGGGCGCAAGCCTGATCCAGCCATGCCGCGTGAGTGATGAAGGCCCTAGGGTTGTAAAGCTCTTTCGCCGGTGAAGATAATGACTGTAGCCGGTAAAGAAGCCCCGGCTAACTTCGTGCCAGCAGCCGCGGTAATACGAAGGGGGC…	2018/6/8	HOBAB4 voyage, R11 station	-1165m	E122.34°	N25.03°
CCM3	Proteobacteria	Gammaproteobacteria	Oceanospirillales	Halomonadaceae	Halomonas	janggokensis	Crab gill	0	0	1	0	1	CTGGATGCTGACGAGCGGCGGACGGGTGAGTAACGCATAGGAATCTACCCGGTAGTGGGGGATAACCTGGGGAAACCCAGGCTAATACCGCATACGTCCTACGGGAGAAAGGGGGCTTTGGCTCCCGCTATTGGATGAGCCTATGCCGGATTAGCTGGTTGGTGAGGTAATGGCTCACCAAGGCGACGATCCGTAGCTGGTCTGAGAGGATGATCAGCCACATCGGGACTGAGACACGGCCCGAACTCCTACGGGAGGCAGCAGTGGGGAATATTGGACAATGGGGGCAACCCTGATCCAGCCATGCCGCGTGTGTGAAGAAGGCCCTCGGGTTGTAAAGCACTTTCAGCGAGGAAGAACGCCTGTCGGTTAATACCCGGCAGGAAAGACATCACTCGC…	2018/6/8	HOBAB4 voyage, R11 station	-1165m	E122.34°	N25.03°
CCM7	Proteobacteria	Alphaproteobacteria	Rhodobacterales	Rhodobacteraceae	Sagittula	stellata	Crab gill	0	0	1	0	1	CGGGTGAGTAACACGTGGGAATGTGCCCTTCTGTTGAGGATAGCCCCGGGAAACTGGGAGTAATACTCGATACGCCCTTAGGGGGAAGGAAGGATCAGCCCGCGTCTGATTAGGTAGTTGGTGGGGTAATGGCCTACCAAGCCTACGATCAGTAGCTGGTTTTAGAGGATGATCAGCCACACTGGGACTGAGACACGGCCCAGACTCCTACGGGAGGCAGCAGTGAGGAATCTTAGACAATGGGCGCAAGCCTGATCTAGCCATGCCGCGTGAGTGATGAAGGCCTTAGGGTCGTAAAGCTCTTTCGCCAGGGATGATAATGACAGTACCTGGTAAAGAAACCCCGGCTAACTCCGTGCCAGCAGCCGCGGTAATACGGAGGGGGTTAGCGTTGTTCGG…	2018/6/8	HOBAB4 voyage, R11 station	-1165m	E122.34°	N25.03°
CCR12	Proteobacteria	Alphaproteobacteria	Rhodobacterales	Rhodobacteraceae	Mameliella	alba	Crab gill	0	0	1	0	1	GGCGGACGGGTGAGTAACGCGTGGGAATGTACCCTTCTGTTGAGGATAGCCCCGGGAAACTGGGAGTAATACTCGATACGCCCTACGGGGGAAGGAAGGATCAGCCCGCGTCTGATTAGGTAGTTGGTGGGGTAATGGCCTACCAAGCCTACGATCAGTAGCTGGTTTTAGAGGATGATCAGCCACACTGGGACTGAGACACGGCCCAGACTCCTACGGGAGGCAGCAGTGGGGAATCTTAGACAATGGGGGCAACCCTGATCTAGCCATGCCGCGTGAGTGATGAAGGCCCTAGGGTCGTAAAGCTCTTTCGCCAGGGATGATAATGACAGTACCTGGTAAAGAAACCCCGGCTAACTCCGTGCCAGCAGCCGCGGTAATACGGAGGGGGTTAGCGTT…	2018/6/8	HOBAB4 voyage, R11 station	-1165m	E122.34°	N25.03°
CCR3	Proteobacteria	Alphaproteobacteria	Rhodobacterales	Rhodobacteraceae	Roseovarius	indicus	Crab gill	1	0	1	0	1	GGGTGAGTAACGCGTGGGAACATGCCCTTCACTACGGAATAGTCCCGGGAAACTGGGTTTAATACCGTATACGCCCTTCGGGGGAAAGAATTTCGGTGAAGGATTGGCCCGCGTTAGATTAGGTAGTTGGTGGGGTAATGGCCTACCAAGCCTACGATCTATAGCTGGTTTTAGAGGATGATCAGCCACACTGGGACTGAGACACGGCCCAGACTCCTACGGGAGGCAGCAGTGGGGAATCTTAGACAATGGGCGAAAGCCTGATCTAGCCATGCCGCGTGAGTGACGAAGGCCTTAGGGTCGTAAAGCTCTTTCGCCAGGGATGATAATGACAGTACCTGGTAAAGAAACCCCGGCTAACTCCGTGCCAGCAGCCGCGGTAATACGGAGGGGGTTAGC…	2018/6/8	HOBAB4 voyage, R11 station	-1165m	E122.34°	N25.03°
CCS18	Proteobacteria	Alphaproteobacteria	Rhodobacterales	Rhodobacteraceae	Citreicella	thiooxidans	Crab gill	0	0	1	0	1	TGAGTAACGCGTGGGAACGTGCCCTTCTCTGCGGAATAGCCACTGGAAACGGTGAGTAATACCGCATACGCCCTTCGGGGGAAAGATTTATCGGAGAAGGATCGGCCCGCGTTAGATTAGGTAGTTGGTGGGGTAATGGCCTACCAAGCCTACGATCTATAGCTGGTTTGAGAGGATGATCAGCCACACTGGGACTGAGACACGGCCCAGACTCCTACGGGAGGCAGCAGTGGGGAATCTTAGACAATGGGCGCAAGCCTGATCTAGCCATGCCGCGTGAGTGATGAAGGCCTTAGGGTCGTAAAGCTCTTTCGCTGGGGAAGATAATGACTGTACCCAGTAAAGAAACCCCGGCTAACTCCGTGCCAGCAGCCGCGGTAATACGGAGGGGGTTAGCGT…	2018/6/8	HOBAB4 voyage, R11 station	-1165m	E122.34°	N25.03°
CCS7	Proteobacteria	Alphaproteobacteria	Hyphomicrobiales;	Phyllobacteriaceae	Nitratireductor	kimnyeongensis	Crab gill	0	1	1	1	1	AATGCATGGGAATCTACCCAGCTCTACGGAATAACTCAGGGAAACTTGAACTAATACCGTATGCGCCCTTCGGGGGAAAGATTTATCGGAGTTGGATGAGCCCATGTCTGATTAGCTAGTTGGTGGGGTAAAGGCCTACCAAGGCGACGATCAGTAGCTGGTCTGAGAGGATGATCAGCCACACTGGGACTGAGACACGGCCCAGACTCCTACGGGAGGCAGCAGTGGGGAATATTGGACAATGGGGGCAACCCTGATCCAGCCATGCCGCGTGAGTGATGAAGGCCCTAGGGTTGTAAAGCTCTTTCACCGGTGAAGATAATGACGGTAACCGGAGAAGAAGCCCCGGCTAACTTCGTGCCAGCAGCCGCGGTAATACGAAGGGGGCTAGCGTTGTTC…	2018/6/8	HOBAB4 voyage, R11 station	-1165m	E122.34°	N25.03°
CCM15	Actinobacteria	Actinomycetia	Micrococcales	Microbacteriaceae	Microbacterium	aquimaris	Crab gill	0	1	1	1	1	TGTGGATCAGTGGCGAACGGGTGAGTAACACGTGAGCAACCTGCCCTGGACTCTGGGATAAGCGCTGGAAACGGCGTCTAATACTGGATATGAGATGCGATCGCATGGTCGTGTTTGGAAAGATTTTTCGGTCTGGGATGGGCTCGCGGCCTATCAGCTTGTTGGTGAGGTAATGGCTCACCAAGGCGTCGACGGGTAGCCGGCCTGAGAGGGTGACCGGCCACACTGGGACTGAGACACGGCCCAGACTCCTACGGGAGGCAGCAGTGGGGAATATTGCACAATGGGCGAAAGCCTGATGCAGCAACGCCGCGTGAGGGATGACGGCCTTCGGGTTGTAAACCTCTTTTGGTAGGGAAGAAGCCTTCGGGTGACGGTACCTGCAGAAAAAGCGCCGGC…	2018/6/8	HOBAB4 voyage, R11 station	-1165m	E122.34°	N25.03°
SCR25	Actinobacteria	Actinomycetia	Micrococcales	Micrococcaceae	Micrococcus	flavus	Crab gill	0	1	1	1	1	GGATTAGTGGCGAACGGGTGAGTAACACGTGAGTAACCTGCCCTTGACTCTGGGATAAGCCCGGGAAACTGGGTCTAATACCGGATAGGAGCGCCTGTCGCATGACGGGTGCTGGAAAGATCTTTCGGTCATGGATGGACTCGCGGCCTATCAGCTTGTTGGTGAGGTAATGGCTCACCAAGGCGACGACGGGTAGCCGGCCTGAGAGGGTGACCGGCCACACTGGGACTGAGACACGGCCCAGACTCCTACGGGAGGCAGCAGTGGGGAATATTGCACAATGGGCGGAAGCCTGATGCAGCGACGCCGCGTGAGGGATGACGGCCTTCGGGTTGTAAACCTCTTTCAGTAGGGAAGAAGCGAAAGTGACGGTACCTGCAGAAGAAGCACCGGCTAACT…	2018/6/8	HOBAB4 voyage, R11 station	-1165m	E122.34°	N25.03°
SCS23	Actinobacteria	Actinomycetia	Micrococcales	Micrococcaceae	Micrococcus	aloeverae	Crab gill	0	0	0	0	0	CGTGAGTAACCTGCCCTTAACTCTGGGATAAGCCTGGGAAACTGGGTCTAATACCGGATAGGAGCGCCTACCGCATGGTGGGTGTTGGAAAGATTTATCGGTTTTGGATGGACTCGCGGCCTATCAGCTTGTTGGTGAGGTAATGGCTCACCAAGGCGACGACGGGTAGCCGGCCTGAGAGGGTGACCGGCCACACTGGGACTGAGACACGGCCCAGACTCCTACGGGAGGCAGCAGTGGGGAATATTGCACAATGGGCGCAAGCCTGATGCAGCGACGCCGCGTGAGGGATGACGGCCTTCGGGTTGTAAACCTCTTTCAGTAGGGAAGAACCGAAAGTGACGGTACCTGCAGAAGAAGCACCGGCTAACTACGTGCCAGCAGCCGCGGTAATACGTA…	2018/6/8	HOBAB4 voyage, R11 station	-1165m	E122.34°	N25.03°
SIM3	Firmicutes	Bacilli	Bacillales	Bacillaceae	Mesobacillus	subterraneus	Crab gill	0	0	1	0	1	AAGATCAGCGGCGGACGGGTGAGTAACACGTGGGCAACCTGCCTGTAAGACTGGGATAACTTCGGGAAACCGGAGCTAATACCGGATAATCCTTTCCCTCTCATGAGGGAAAGCTGAAAGACGGTTTCGGCTGTCACTTACAGATGGGCCCGCGGCGCATTAGCTAGTTGGTGAGGTAACGGCTCACCAAGGCGACGATGCGTAGCCGACCTGAGAGGGTGATCGGCCACACTGGGACTGAGACACGGCCCAGACTCCTACGGGAGGCAGCAGTAGGGAATCTTCCGCAATGGACGAAAGTCTGACGGAGCAACGCCGCGTGAGCGATGAAGGCCTTCGGGTCGTAAAGCTCTGTTGTCAGGGAAGAACAAGTATCGGAGTAACTGCCGGTACCTTGAC…	2018/6/8	HOBAB4 voyage, R11 station	-1165m	E122.34°	N25.03°
CCM11	Proteobacteria	Alphaproteobacteria	Rhodobacterales	Rhodobacteraceae	Ruegeria	arenilitoris	Crab gill	0	0	1	0	1	TAGTAACGCGTGGGAATATGCCCAAAGGTACGGAATAGCCTCTGGAAACGGAGAGTAATACCGTATGTGCCCTTCGGGGGAAAGATTTATCGCCTTTGGATTAGCCCGCGTTAGATTAGGTAGTTGGTGGGGTAATGGCCTACCAAGCCTACGATCTATAGCTGGTTTTAGAGGATGATCAGCAACACTGGGACTGAGACACGGCCCAGACTCCTACGGGAGGCAGCAGTGGGGAATCTTGGACAATGGGGGCAACCCTGATCCAGCCATGCCGCGTGAGTGATGAAGGCCTTAGGGTCGTAAAGCTCTTTCGCCTGTGAAGATAATGACGGTAGCAGGTAAAGAAACCCCGGCTAACTCCGTGCCAGCAGCCGCGGTAATACGGAGGGGGTTAGCGTT…	2018/6/8	HOBAB4 voyage, R11 station	-1165m	E122.34°	N25.03°
CCM21	Proteobacteria	Gammaproteobacteria	Enterobacterales	Enterobacteriaceae	Kosakonia	calopogonii	Crab gill	1	0	0	0	0	GCTTCGCTGACGAGTGGCGGACGGGTGAGTAATGTCTGGGAAACTGCCTGATGGAGGGGGATAACTACTGGAAACGGTAGCTAATACCGCATAACGTCGCAAGACCAAAGAGGGGGACCTTCGGGCCTCTTGCCATCAGATGTGCCCAGATGGGATTAGCTAGTAGGTGGGGTAACGGCTCACCTAGGCGACGATCCCTAGCTGGTCTGAGAGGATGACCAGCCACACTGGAACTGAGACACGGTCCAGACTCCTACGGGAGGCAGCAGTGGGGAATATTGCACAATGGGCGCAAGCCTGATGCAGCCATGCCGCGTGTATGAAGAAGGCCTTCGGGTTGTAAAGTACTTTCAGCGGGGAGGAAGGCGATGTGGTTAATAACCGCGTCGATTGACGTTA…	2018/6/8	HOBAB4 voyage, R11 station	-1165m	E122.34°	N25.03°
CCS8	Proteobacteria	Alphaproteobacteria	Sphingomonadales	Sphingomonadaceae	Sphingomonas	dokdonensis	Crab gill	0	1	0	0	1	GTGCGTAACGCGTGGGAATCTGCCCTTGGGTTCGGAATAACAGTTAGAAATGACTGCTAATACCGGATGATGACGTTAAGTCCAAAGATTTATCGCCCGAGGATGAGCCCGCGTAGGATTAGCTAGTTGGTGTGGTAAGAGCGCACCAAGGCGACGATCCTTAGCTGGTCTGAGAGGATGATCAGCCACACTGGGACTGAGACACGGCCCAGACTCCTACGGGAGGCAGCAGTGGGGAATATTGGACAATGGGCGAAAGCCTGATCCAGCAATGCCGCGTGAGTGATGAAGGCCTTAGGGTTGTAAAGCTCTTTTACCCGGGATGATAATGACAGTACCGGGAGAATAAGCTCCGGCTAACTCCGTGCCAGCAGCCGCGGTAATACGGAGGGAGCTAGC…	2018/6/8	HOBAB4 voyage, R11 station	-1165m	E122.34°	N25.03°
SCM9	Proteobacteria	Alphaproteobacteria	Rhodobacterales	Rhodobacteraceae	Roseovarius	pacificus	Crab gill	0	0	0	0	0	TAACGCGTGGGAACGTGCCTTTCACTACGGAATAGTCCCGGGAAACTGGGTTTAATACCGTATACGCCCTTCGGGGGAAAGAATTTCGGTGAAAGATCGGCCCGCGTTAGATTAGGTAGTTGGTGGGGTAATGGCCTACCAAGCCTACGATCTATAGCTGGTTTTAGAGGATGATCAGCAACACTGGGACTGAGACACGGCCCAGACTCCTACGGGAGGCAGCAGTGGGGAATCTTGGACAATGGGCGCAAGCCTGATCCAGCCATGCCGCGTGAGTGATGAAGGCCTTAGGGTCGTAAAGCTCTTTCGCCAGGGATGATAATGACAGTACCTGGTAAAGAAACCCCGGCTAACTCCGTGCCAGCAGCCGCGGTAATACGGAGGGGGTTAGCGTTGTTC…	2018/6/8	HOBAB4 voyage, R11 station	-1165m	E122.34°	N25.03°
SCR2	Proteobacteria	Alphaproteobacteria	Sphingomonadales	Phyllobacteriaceae	Pseudohoeflea	suaedae	Crab gill	1	0	0	0	0	CGGCAGACGGGTGAGTAACGCGTGGGAATCTACCCATCCCTACGGAATAGCTCCGGGAAACTGGAATTAATACCGTATACGCCCTTCGGGGGAAAGATTTATCGGGGATGGATGAGCCCGCGTTGGATTAGCTAGTTGGTGGGGTAAAGGCCTACCAAGGCGACGATCCATAGCTGGTCTGAGAGGATGATCAGCCACATTGGGACTGAGACACGGCCCAAACTCCTACGGGAGGCAGCAGTGGGGAATATTGGACAATGGGCGCAAGCCTGATCCAGCCATGCCGCGTGAGTGATGAAGGCCCTAGGGTTGTAAAGCTCTTTCAACGGTGAAGATAATGACGGTAACCGTAGAAGAAGCCCCGGCTAACTTCGTGCCAGCAGCCGCGGTAATACGAAG…	2018/6/8	HOBAB4 voyage, R11 station	-1165m	E122.34°	N25.03°
SCR9	Proteobacteria	Alphaproteobacteria	Rhodobacterales	Rhodobacteraceae	Maliponia	aquimaris	Crab gill	0	0	0	0	0	GGTGAGTAACACGTGGGAATGTGCCCTTCTGTTGAGGATAGCCCCGGGAAACTGGGAGTAATACTCGATACGCCGGGAGGGGGAAGGAAGGATCAGCCCGCGTCTGATTAGGTAGTTGGTGGGGTAATGGCCTACCAAGCCTACGATCAGTAGCTGGTTTTAGAGGATGATCAGCCACACTGGGACTGAGACACGGCCCAGACTCCTACGGGAGGCAGCAGTGAGGAATCTTAGACAATGGGCGCAAGCCTGATCTAGCCATGCCGCGTGAGTGATGAAGGCCTTAGGGTCGTAAAGCTCTTTCGCCAGGGATGATAATGACAGTACCTGGTAAAGAAACCCCGGCTAACTCCGTGCCAGCAGCCGCGGTAATACGGAGGGGGTTAGCGTTGTTCGGAA…	2018/6/8	HOBAB4 voyage, R11 station	-1165m	E122.34°	N25.03°
SCS19	Proteobacteria	Gammaproteobacteria	Oceanospirillales	Halomonadaceae	Halomonas	litopenaei	Crab gill	0	0	0	0	0	GGCGTCGAGCGGCGGACGGGTGAGTAATGCATAGGAATCTGCCCGGTAGTGGGGGATAACCTGGGGAAACCCAGGCTAATACCGCATACGCCCTACGGGGGAAAGCAGGGGATCTTCGGACCTTGCGCTATCGGATGAGCCTATGTCGGATTAGCTAGTTGGTGAGGTAACGGCTCACCAAGGCTGCGATCCGTAGCTGGTCTGAGAGGATGATCAGCCACATCGGGACTGAGACACGGCCCGAACTCCTACGGGAGGCAGCAGTGGGGAATATTGGACAATGGGCGAAAGCCTGATCCAGCCATGCCGCGTGTGTGAAGAAGGCCTTCGGGTTGTAAAGCACTTTCAGTGAGGAAGAAAGCCTTGAGGTTAATACCCTCGAGGGAGGACATCACTCAC…	2018/6/8	HOBAB4 voyage, R11 station	-1165m	E122.34°	N25.03°
SIR11	Proteobacteria	Alphaproteobacteria	Rhodobacterales	Rhodobacteraceae	Ruegeria	atlantica	Crab gill	0	1	1	1	1	CGGACGGGTTAGTAACGCGTGGGAACATACCCTTTGGTACGGAATAGCCTCTGGAAACGGAGAGTAATACCGTATGAGCCCTTCGGGGGAAAGATTTATCGCCAAAGGATTGGCCCGCGTTAGATTAGGTAGTTGGTGGGGTAATGGCCTACCAAGCCTACGATCTATAGCTGGTTTTAGAGGATGATCAGCAACACTGGGACTGAGACACGGCCCAGACTCCTACGGGAGGCAGCAGTGGGGAATCTTGGACAATGGGGGCAACCCTGATCCAGCCATGCCGCGTGAGTGATGAAGGCCTTAGGGTCGTAAAGCTCTTTCGCCTGTGAAGATAATGACGGTAGCAGGTAAAGAAACCCCGGCTAACTCCGTGCCAGCAGCCGCGGTAATACGGAGGGG…	2018/6/8	HOBAB4 voyage, R11 station	-1165m	E122.34°	N25.03°
SIR4	Proteobacteria	Alphaproteobacteria	Hyphomicrobiales;	Stappiaceae	Roseibium	aggregatum	Crab gill	0	0	0	0	0	TGAGTAACGCGTGGGAACCTACCTTTAGGTACGGAACAACAGTTGGAAACGACTGCTAATACCGTATGTGCCCTATGGGGGAAAGATTTATCGCCTAAGGATGGGCCCGCGTTGGATTAGCTAGTTGGTGGGGTAATGGCCTACCAAGGCGACGATCCATAGCTGGTCTGAGAGGATGATCAGCCACACTGGGACTGAGACACGGCCCAGACTCCTACGGGAGGCAGCAGTGGGGAATATTGGACAATGGGGGCAACCCTGATCCAGCCATGCCGCGTGAGTGATGAAGGCCCTAGGGTTGTAAAGCTCTTTCAGCGAGGAGGATAATGACGTTACTCGCAGAAGAAGCCCCGGCTAACTTCGTGCCAGCAGCCGCGGTAATACGAAGGGGGCTAGCGT…	2018/6/8	HOBAB4 voyage, R11 station	-1165m	E122.34°	N25.03°
SIR5	Proteobacteria	Gammaproteobacteria	Vibrionales	Vibrionaceae	Vibrio	sagamiensis	Crab gill	0	1	0	0	1	TTCGGGGGACGATAACGGCGTCGAGCGGCGGACGGGTGAGTAATGCCTAGGAAATTGCCCTGATGTGGGGGATAACCATTGGAAACGATGGCTAATACCGCATAATGCCTTCGGGCCAAAGAGGGGGACCTTCGGGCCTCTCGCGTCAGGATATGCCTAGGTGGGATTAGCTAGTTGGTGAGGTAAAGGCTCACCAAGGCGACGATCCCTAGCTGGTCTGAGAGGATGATCAGCCACACTGGAACTGAGACACGGTCCAGACTCCTACGGGAGGCAGCAGTGGGGAATATTGCACAATGGGCGCAAGCCTGATGCAGCCATGCCGCGTGTGTGAAGAAGGCCTTCGGGTTGTAAAGCACTTTCAGTCGTGAGGAAGGCGGTACAGTTAATAGCTGTATT…	2018/6/8	HOBAB4 voyage, R11 station	-1165m	E122.34°	N25.03°
SIR7	Proteobacteria	Gammaproteobacteria	Pseudomonadales	Marinobacteraceae	Microbulbifer	epialgicus	Crab gill	0	1	0	0	1	TAGAGCGGCGGACGGGTGAGTAACGCGTGGGAAATTGCCCAGTAGTGGGGGACAACATTCGGAAACGGATGCTAATACCGCATACGCCCTACGGGGGAAAGCAGGGGATCTTCGGACCTTGCGCTATTGGATATGCCCGCGTCGGATTAGCTAGTTGGTGAGGTAAAGGCTCACCAAGGCGACGATCCGTAGCTGGTCTGAGAGGATGATCAGCCACACTGGGACTGAGACACGGCCCAGACTCCTACGGGAGGCAGCAGTGGGGAATATTGGACAATGGGCGGAAGCCTGATCCAGCCATGCCGCGTGTGTGAAGAAGGCCCTAGGGTTGTAAAGCACTTTCAGCAGGGAGGAAGGCCTTAAAGTTAATACCTTTGAGGATTGACGTTACCTGCAGAA…	2018/6/8	HOBAB4 voyage, R11 station	-1165m	E122.34°	N25.03°
SCR17	Proteobacteria	Alphaproteobacteria	Rhodobacterales	Rhodobacteraceae	Carideicomes	alvinocaridis	Crab gill	0	1	1	1	1	AGAGTTTGATCCTGGCTCAGAACGAACGCTGGCGGCAGGCTTAACACATGCAAGTCGAGCGAGGTCTTCGGACCTAGCGGCGGACGGGTGAGTAACACGTGGGGACATGCCCTTCACTCCGGAATAGCCCATGGAAACGTGGATTAATGCCGGATACGCCCTTCGGGGGAAAGAATTTCGGTGAAGGATTGGCCCGCGCCTGATTAGGTAGTTGGTGGGGTAATGGCCTACCAAGCCTACGATCAGTAGCTGGTTTTAGAGGATGATCAGCCACACTGGGACTGAGACACGGCCCAGACTCCTACGGGAGGCAGCAGTGGGGAATCTTAGACAATGGGCGCAAGCCTGATCTAGCCATGCCGCGTGTGTGACGAAGGCCTTAGGGTCGTAAAGCACTTT…	2016-05-28	HOBAB4 voyage, R11 station	-1165m	E122.34°	N25.03°
BOS11	Proteobacteria	Gammaproteobacteria	Alteromonadales	Alteromonadaceae	Alishewanella	aestuarii	mussels	0	1	1	1	1	GCGGCGGACGGGTGAGTAATGCGTAGGAAGCTGCCCGATAGAGGGGGATACCAGTTGGAAACGACTGTTAATACCGCATAATGTCTACGGACCAAAGTGTGGGACCTTCGGGCCACATGCTATCGGATGCGCCTACGTGGGATTAGCTAGTTGGTGGGGTAATGGCTCACCAAGGCGACGATCCCTAGCTGGTTTGAGAGGATGATCAGCCACACTGGGACTGAGACACGGCCCAGACTCCTACGGGAGGCAGCAGTGGGGAATATTGGACAATGGGCGCAAGCCTGATCCAGCCATGCCGCGTGTGTGAAGAAGGCCTTCGGGTTGTAAAGCACTTTCAGTGGGGAGGAAGGGTGTTGTGTTAATAGCACGGCATTTTGACGTTACCCACAGAAGAAG…	2016-05-28	HOBAB4 voyage, TVG4-2 station	-1092m	E126.54°	N27.45°
BOS5	Proteobacteria	Gammaproteobacteria	Chromatiales	Chromatiaceae	Rheinheimera	nanhaiensis	mussels	0	0	1	0	1	GCGGACGGGTGAGTAATGTATAGGGAGCTGCCCGACAGAGGGGGATACCAGTTGGAAACGACTGTTAATACCGCATAATGTCTACGGACCAAAGTATGGGACCTTCGGGCCATATGCTGTCGGATGCACCTATATGGGATTAGCTAGTTGGTGGGGTAACGGCTCACCAAGGCGACGATCCCTAGCTGGTTTGAGAGGATGATCAGCCACACTGGAACTGAGACACGGTCCAGACTCCTACGGGAGGCAGCAGTGGGGAATATTGGACAATGGGCGCAAGCCTGATCCAGCCATGCCGCGTGTGTGAAGAAGGCCTTCGGGTTGTAAAGCACTTTCAGCGAGGAGGAAGGGGTGTGTGTTAATAGCGCATATCTTTGACGTTACTCGCAGAAGAAGCAC…	2016-05-28	HOBAB4 voyage, TVG4-2 station	-1092m	E126.54°	N27.45°
BOS2	Actinobacteria	Actinomycetia	Cellulomonadales	Cellulomonadaceae	Cellulomonas	taurus	mussels	1	1	0	0	1	GCCCAGCTTGCTGGGTGGATCAGTGGCGAACGGGTGAGTAACACGTGAGTAACCTGCCTCTGACTCTGGGATAAGCCTTGGAAACGGGGTCTAATACTGGATACGAGACGCTCGGGCATCCGAAGTGTCTGGAAAGATTTATCGGTCAGAGATGGACTCGCGGCCTATCAGCTTGTTGGTGGGGTAATGGCCTACCAAGGCGACGACGGGTAGCCGGCCTGAGAGGGCGACCGGCCACACTGGGACTGAGACACGGCCCAGACTCCTACGGGAGGCAGCAGTGGGGAATATTGCACAATGGGCGCAAGCCTGATGCAGCGACGCCGCGTGAGGGATGACGGCCTTCGGGTTGTAAACCTCTTTCAGCAGGGAAGAAGCGAAAGTGACGGTACCTGCAGA…	2016-05-28	HOBAB4 voyage, TVG4-2 station	-1092m	E126.54°	N27.45°
BOM2	Bacteroidetes	Flavobacteria	Flavobacteriales	Flavobacteriaceae	Chryseobacterium	camelliae	mussels	0	0	0	0	0	GCCCAGCTTGCTGGGTGGATCAGTGGCGAACGGGTGAGTAACACGTGAGTAACCTGCCTCTGACTCTGGGATAAGCCTTGGAAACGGGGTCTAATACTGGATACGAGACGCTCGGGCATCCGAAGTGTCTGGAAAGATTTATCGGTCAGAGATGGACTCGCGGCCTATCAGCTTGTTGGTGGGGTAATGGCCTACCAAGGCGACGACGGGTAGCCGGCCTGAGAGGGCGACCGGCCACACTGGGACTGAGACACGGCCCAGACTCCTACGGGAGGCAGCAGTGGGGAATATTGCACAATGGGCGCAAGCCTGATGCAGCGACGCCGCGTGAGGGATGACGGCCTTCGGGTTGTAAACCTCTTTCAGCAGGGAAGAAGCGAAAGTGACGGTACCTGCAGA…	2016-05-28	HOBAB4 voyage, TVG4-2 station	-1092m	E126.54°	N27.45°
BODM10	Firmicutes	Bacilli	Bacillales	Bacillaceae	Metabacillus	halosaccharovorans	mussels	0	0	1	0	1	AGGTTAGCGGCGGACGGGTGAGTAACACGTGGGTAACCTGCCTGTAAGATTGGGATAACTCCGGGAAACCGGAGCTAATACCGGATAACATTTTGAACCGCATGGTTCGAAATTGAAAGATGGTTTCGGCTGTCACTTACAGATGGACCCGCGGCGCATTAGCTAGTTGGTGAGGTAACGGCTCACCAAGGCGACGATGCGTAGCCGACCTGAGAGGGTGATCGGCCACACTGGGACTGAGACACGGCCCAGACTCCTACGGGAGGCAGCAGTAGGGAATCTTCCGCAATGGACGAAAGTCTGACGGAGCAACGCCGCGTGAACGATGAAGGCCTTCGGGTCGTAAAGTTCTGTTGTTAGGGAAGAACAAGTACCAGAGTAACTGCTGGTACCTTGACG…	2016-05-28	HOBAB4 voyage, TVG4-2 station	-1092m	E126.54°	N27.45°
BODM11	Proteobacteria	Gammaproteobacteria	Enterobacterales	Enterobacteriaceae	Klebsiella	michiganensis	mussels	1	0	0	0	0	ATTGAACGCTGGCGGCAGGCCTAACACATGCAAGTCGAACGGTAGCACAGAGAGCTTGCTCTCGGGTGACGAGTGGCGGACGGGTGAGTAATGTCTGGGAAACTGCCTGATGGAGGGGGATAACTACTGGAAACGRTAGCTAATACCGCATAACGTCGCAAGACCAAAGAGGGGGACCTTCGGGCCTCTTGCCATCAGATGTGCCCAGATGGGATTAGCTAGTAGGTGGGGTAACGGCTCACCTAGGCGACGATCCCTAGCTGGTCTGAGAGGATGACCAGCCACACTGGAACTGAGACACGGTCCAGACTCCTACGGGAGGCAGCAGTGGGGAATATTGCACAATGGGCGCAAGCCTGATGCAGCCATGCCGCGTGTATGAAGAAGGCCTTCGGGTTG…	2016-05-28	HOBAB4 voyage, TVG4-2 station	-1092m	E126.54°	N27.45°
BODM3	Proteobacteria	Gammaproteobacteria	Moraxellales	Moraxellaceae	Acinetobacter	indicus	mussels	0	1	1	1	1	GCTACTGATTTCTAGCGGCGGACGGGTGAGTAAAGCTTAGGAATCTGCCATTTAGTGGGGGACAACATTCCGAAAGGGATGCTAATACCGCATACGTCCTACGGGAGAAAGCAGGGGATCGTAAGACCTTGCGCTAAATGATGAGCCTAAGTCGGATTAGCTAGTTGGTGGGGTAAAGGCCTACCAAGGCGACGATCTGTAGCGGGTCTGAGAGGATGATCCGCCACACTGGGACTGAGACACGGCCCAGACTCCTACGGGAGGCAGCAGTGGGGAATATTGGACAATGGGGGGAACCCTGATCCAGCCATGCCGCGTGTGTGAAGAAGGCCTTATGGTTGTAAAGCACTTTAAGCGAGGAGGAGGCGCTCTAGGCTAATACCCTAGAAGCGTGGACGT…	2016-05-28	HOBAB4 voyage, TVG4-2 station	-1092m	E126.54°	N27.45°
BODM8	Proteobacteria	Gammaproteobacteria	Moraxellales	Moraxellaceae	Acinetobacter	venetianus	mussels	0	0	1	0	1	CTAGCGGCGGACGGGTGAGTAATGCTTAGGAATCTGCCTATTAGTGGGGGACAACATTCCGAAAGGAATGCTAATACCGCATACGTCCTACGGGAGAAAGCAGGGGACCTTCGGGCCTTGCGCTAATAGATGAGCCTAAGTCGGATTAGCTAGTTGGTGGGGTAAAGGCCTACCAAGGCGACGATCTGTAGCGGGTCTGAGAGGATGATCCGCCACACTGGGACTGAGACACGGCCCAGACTCCTACGGGAGGCAGCAGTGGGGAATATTGGACAATGGGGGGAACCCTGATCCAGCCATGCCGCGTGTGTGAAGAAGGCCTTATGGTTGTAAAGCACTTTAAGCGAGGAGGAGGCTACTAGTATTAATACTACTGGATAGTGGACGTTACTCGCAGAA…	2016-05-28	HOBAB4 voyage, TVG4-2 station	-1092m	E126.54°	N27.45°
BODR8	Proteobacteria	Gammaproteobacteria	Xanthomonadales	Xanthomonadaceae	Stenotrophomonas	geniculata	mussels	0	0	1	0	1	GGGTGGCGAGTGGCGGACGGGTGAGGAATACATCGGAATCTACTCTGTCGTGGGGGATAACGTAGGGAAACTTACGCTAATACCGCATACGACCTACGGGTGAAAGCAGGGGATCTTCGGACCTTGCGCGATTGAATGAGCCGATGTCGGATTAGCTAGTTGGCGGGGTAAAGGCCCACCAAGGCGACGATCCGTAGCTGGTCTGAGAGGATGATCAGCCACACTGGAACTGAGACACGGTCCAGACTCCTACGGGAGGCAGCAGTGGGGAATATTGGACAATGGGCGCAAGCCTGATCCAGCCATACCGCGTGGGTGAAGAAGGCCTTCGGGTTGTAAAGCCCTTTTGTTGGGAAAGAAATCCAGCTGGCTAATACCCGGTTGGGATGACGGTACCCA…	2016-05-28	HOBAB4 voyage, TVG4-2 station	-1092m	E126.54°	N27.45°
BODR9	Proteobacteria	Alphaproteobacteria	Rhodobacterales	Rhodobacteraceae	Paracoccus	oceanense	mussels	0	0	0	0	0	TGAGTAACGCGTGGGAATATGCCCTTTGGTACGGAACAGTCCCGGGAAACTGGGTTTAATACCGTATGTGGTCCTTCGTAGTGGATACGGGGGACGAAAGATTTATCGCCAAAGGATTAGCCCGCGTTGGATTAGGTAGTTGGTGGGGTAACGGCCTACCAAGCCGACGATCCATAGCTGGTTTGAGAGGATGATCAGCCACACTGGGACTGAGACACGGCCCAGACTCCTACGGGAGGCAGCAGTGGGGAATCTTAGACAATGGGGGCAACCCTGATCTAGCCATGCCGCGTGAGTGATGAAGGCCTTAGGGTTGTAAAGCTCTTTCAGCTGGGAAGATAATGACGGTACCAGCAGAAGAAGCCCCGGCTAACTCCGTGCCAGCAGCCGCGGTAATAC…	2016-05-28	HOBAB4 voyage, TVG4-2 station	-1092m	E126.54°	N27.45°
BOM1	Proteobacteria	Gammaproteobacteria	Enterobacterales	Enterobacteriaceae	Enterobacter	hormaechei	mussels	1	0	0	0	0	TGACGAGTGGCGGACGGGTGAGTAATGTCTGGGAAACTGCCCGATGGAGGGGGATAACTACTGGAAACGGTAGCTAATACCGCATAATGTCGCAAGACCAAAGAGGGGGACCTTCGGGCCTCTTGCCATCGGATGTGCCCAGATGGGATTAGCTAGTAGGTGGGGTAATGGCTCACCTAGGCGACGATCCCTAGCTGGTCTGAGAGGATGACCAGCCACACTGGAACTGAGACACGGTCCAGACTCCTACGGGAGGCAGCAGTGGGGAATATTGCACAATGGGCGCAAGCCTGATGCAGCCATGCCGCGTGTATGAAGAAGGCCTTCGGGTTGTAAAGTACTTTCAGCGGGGAGGAAGGTGTTGAGGTTAATAACCTTGTCAATTGACGTTACCCGCAG…	2016-05-28	HOBAB4 voyage, TVG4-2 station	-1092m	E126.54°	N27.45°
BOM7	Proteobacteria	Betaproteobacteria	Burkholderiales	Comamonadaceae	Comamonas	koreensis	mussels	0	0	1	0	1	CGAGTGGCGAACGGGTGAGTAACACATCGGAACGTGCCTAGTAGTGGGGGATAACTACTCGAAAGAGTAGCTAATACCGCATGAGATCCAAGGATGAAAGCAGGGGACCTTCGGGCCTTGCGCTACTAGAGCGGCTGATGGCAGATTAGGTAGTTGGTGGGATAAAAGCTTACCAAGCCGACGATCTGTAGCTGGTCTGAGAGGACGACCAGCCACACTGGGACTGAGACACGGCCCAGACTCCTACGGGAGGCAGCAGTGGGGAATTTTGGACAATGGGCGAAAGCCTGATCCAGCAATGCCGCGTGCAGGATGAAGGCCCTCGGGTTGTAAACTGCTTTTGTACGGAACGAAAAGACTCTCTCTAATAAAGAGGGTTGATGACGGTACCGTAAGAAT…	2016-05-28	HOBAB4 voyage, TVG4-2 station	-1092m	E126.54°	N27.45°
BOS3	Proteobacteria	Gammaproteobacteria	Pseudomonadales	Pseudomonadaceae	Pseudomonas	hunanensis	mussels	0	0	1	0	1	TCAGCGGCGGACGGGTGAGTAATGCCTAGGAATCTGCCTGGTAGTGGGGGACAACGTTTCGAAAGGAACGCTAATACCGCATACGTCCTACGGGAGAAAGCAGGGGACCTTCGGGCCTTGCGCTATCAGATGAGCCTAGGTCGGATTAGCTAGTTGGTGGGGTAATGGCTCACCAAGGCGACGATCCGTAACTGGTCTGAGAGGATGATCAGTCACACTGGAACTGAGACACGGTCCAGACTCCTACGGGAGGCAGCAGTGGGGAATATTGGACAATGGGCGAAAGCCTGATCCAGCCATGCCGCGTGTGTGAAGAAGGTCTTCGGATTGTAAAGCACTTTAAGTTGGGAGGAAGGGCAGTAAGCTAATACCTTGCTGTTTTGACGTTACCGACAGAAT…	2016-05-28	HOBAB4 voyage, TVG4-2 station	-1092m	E126.54°	N27.45°
BOSR2	Proteobacteria	Alphaproteobacteria	Sphingomonadales	Erythrobacteraceae	Pelagerythrobacter	marinus	mussels	0	1	1	1	1	TAACGCGTGGGAACCTGCCTTTAGGTTCGGAATAACTCCCCGAAAGGGGAGCTAATACCGGATAATGTCTTCGGAAGATTTATCGCCTTTAGATGGGCCCGCGTTAGATTAGGTAGTTGGTGGGGTAATGGCCTACCAAGCCGACGATCTATAGCTGGTCTGAGAGGATGATCAGCCACACTGGGACTGAGACACGGCCCAGACTCCTACGGGAGGCAGCAGTGGGGAATATTGGACAATGGGCGAAAGCCTGATCCAGCAATGCCGCGTGAGTGATGAAGGCCTTAGGGTTGTAAAGCTCTTTTACAGGGATGATAATGACAGTACCTGGAGAATAAGCTCCGGCTAACTCCGTGCCAGCAGCCGCGGTAATACGGAGGGAGCTAGCGTTGTTCGGAA…	2016-05-28	HOBAB4 voyage, TVG4-2 station	-1092m	E126.54°	N27.45°
BOSR4	Proteobacteria	Betaproteobacteria	Burkholderiales	Comamonadaceae	Comamonas	testosteroni	mussels	0	1	0	0	1	TGACGAGTGGCGAACGGGTGAGTAATACATCGGAACGTGCCTAGTAGTGGGGGATAACTACTCGAAAGAGTAGCTAATACCGCATGAGATCTACGGATGAAAGCAGGGGACCTTCGGGCCTTGTGCTACTAGAGCGGCTGATGGCAGATTAGGTAGTTGGTGGGGTAAAGGCTTACCAAGCCTGCGATCTGTAGCTGGTCTGAGAGGACGACCAGCCACACTGGGACTGAGACACGGCCCAGACTCCTACGGGAGGCAGCAGTGGGGAATTTTGGACAATGGGCGAAAGCCTGATCCAGCAATGCCGCGTGCAGGATGAAGGCCCTCGGGTTGTAAACTGCTTTTGTACGGAACGAAAAGCCTGGGGCTAATATCCTCGGGTCATGACGGTACCGTAAG…	2016-05-28	HOBAB4 voyage, TVG4-2 station	-1092m	E126.54°	N27.45°
BTS1	Proteobacteria	Gammaproteobacteria	Moraxellales	Moraxellaceae	Psychrobacter	faecalis	mussels	0	0	0	0	0	GCGGCGGACGGGTGAGTAATACTTAGGAATCTACCTAGTAGTGGGGGATAGCTCGGGGAAACTCGAATTAATACCGCATACGACCTACGGGAGAAAGGGGGCAACTTGTTGCTCTCGCTATTAGATGAGCCTAAGTCGGATTAGCTAGATGGTGGGGTAAAGGCCTACCATGGCGACGATCTGTAGCTGGTCTGAGAGGATGATCAGCCACACCGGGACTGAGACACGGCCCGGACTCCTACGGGAGGCAGCAGTGGGGAATATTGGACAATGGGGGCAACCCTGATCCAGCCATGCCGCGTGTGTGAAGAAGGCCTTTTGGTTGTAAAGCACTTTAAGCAGTGAAGAAGACTCCATGGTTAATACCCATGGACGATGACATTAGCTGCAGAATAAGCA…	2016-05-28	HOBAB4 voyage, TVG4-2 station	-1092m	E126.54°	N27.45°
BODM7	Firmicutes	Bacilli	Bacillales	Bacillaceae	Metabacillus	halosaccharovorans	mussels	0	0	1	0	1	GGCGGCGTGCTTAATACATGCAAGTCGAGCGAATCTGAGGGAGCTTGCTCCCAAAGATTAGCGGCGGACGGGTGAGTAACACGTGGGTAACCTGCCTGTAAGATTGGGATAACTCCGGGAAACCGGAGCTAATACCGGATAACATTTTGAACCGCATGGTTTGAAAGATGGTTTGGCTGTCACTTACAGATGGACCCGCGGCGCATTAGCTAGTTGGTGAGGTAACGGCTCACCAAGGCAACGATGCGTAGCCGACCTGAGAGGGGATCGGCCACACTGGGACTGAGACACGGCCCAGACTCCTACGGGAGGCAGCAGTAGGGAATCTTCCGCAATGGACGAAAGTCTGACGGAGCAACGCCGCGTGAACGAAGAAGGCCTTCGGGTCGTAAAGTTCTG…	2016-05-28	HOBAB4 voyage, TVG4-2 station	-1092m	E126.54°	N27.45°
BODM20	Proteobacteria	Alphaproteobacteria	Sphingomonadales	Erythrobacteraceae	Erythrobacter	pelagi	mussels	0	1	0	0	1	GTAACGCGTGGGAACCTGCCCTTAGGTTCGGAATAACAGTTAGAAATGACTGCTAATACCGGATAATGTCTTCGGACCAAAGATTTATCGCCTTTGGATGGGCCCGCGTAGGATTAGGTAGTTGGTGGGGTAAAAGCCTACCAAGCCGACGATCCTTAGCTGGTCTGAGAGGATGATCAGCCACACTGGGACTGAGACACGGCCCAGACTCCTACGGGAGGCAGCAGTGGGGAATATTGGACAATGGGCGAAAGCCTGATCCAGCAATGCCGCGTGAGTGATGAAGGCCTTAGGGTTGTAAAGCTCTTTTACCAGGGATGATAATGACAGTACCTGGAGAATAAGCTCCGGCTAACTCCGTGCCAGCAGCCGCGGTAATACGGAGGGAGCTAGCGTTGT…	2016-05-28	HOBAB4 voyage, TVG4-2 station	-1092m	E126.54°	N27.45°
SQM1	Proteobacteria	Gammaproteobacteria	Pseudomonadales	Marinobacteraceae	Marinobacter	salarius	Seawater	0	1	1	1	1	GCTTGCTCCCCGCTGACGAGCGGCGGACGGGTGAGTAATGCATAGGAAACTGCCCAGTAGTGGGGGATAGCCCGGGGAAACCCGGATTAATACCGCATACGCCCTTCGGGGGAAAGCAGGGGATCTTCGGACCTTGCGCTATTGGATGTGCCTATGTCGGATTAGCTAGTTGGTGGGGTAAGAGCCTACCAAGGCGACGATCCGTAGCTGGTCTGAGAGGATGATCAGCCACATCGGGACTGAGACACGGCCCGAACTCCTACGGGAGGCAGCAGTGGGGAATATTGGACAATGGGGGCAACCCTGATCCAGCCATGCCGCGTGTGTGAAGAAGGCTTTCGGGTTGTAAAGCACTTTCAGTGAGGAGGAAAACCTTAAGTTTAATACGCTTGAGGCTTG…	2016-05-28	HOBAB4 voyage, R10 station	-1310m	E122.41°	N24.51°
SQM2	Proteobacteria	Gammaproteobacteria	Vibrionales	Vibrionaceae	Vibrio	crassostreae	Seawater	0	0	0	0	0	GCGTTAATGGGCGTCGAGCGGCGGACGGGTGAGTAATGCCTAGGAAATTGCCTTGATGTGGGGGATAACCATTGGAAACGATGGCTAATACCGCATAATGCCTACGGGCCAAAGAGGGGGACCTTCGGGCCTCTCGCGTCAAGATATGCCTAGGTGGGATTAGCTAGTTGGTGAGGTAATGGCTCACCAAGGCGACGATCCCTAGCTGGTCTGAGAGGATGATCAGCCACACTGGAACTGAGACACGGTCCAGACTCCTACGGGAGGCAGCAGTGGGGAATATTGCACAATGGGCGAAAGCCTGATGCAGCCATGCCGCGTGTATGAAGAAGGCCTTCGGGTTGTAAAGTACTTTCAGTTGTGAGGAAGGGGGTATTGTTAATAGCGCTATCTCTTGAC…	2016-05-28	HOBAB4 voyage, R10 station	-1310m	E122.41°	N24.51°
RWCM4	Bacteroidetes	Flavobacteria	Flavobacteriales	Flavobacteriaceae	Arenibacter	troitsensis	Seawater	0	1	1	1	1	TGCTTATCCGCCGGCGACCGGCGCACGGGTGCGCAACGCGTATAGAATCTGCCCTGTACTGGGGAATAGCCCAGAGAAATTTGGATTAATGCCCCATGGTATGTTGAAGCGGCATCGCTTTTACATTAAAGGCTACGGTACAGGATGACTATGCGTCCCATTAGTTAGTTGGTAAGGTAACGGCTTACCAAGGCAGCGATGGGTAGGGGCCCTGAGAGGGGGATCCCCCACACTGGTACTGAGACACGGACCAGACTCCTACGGGAGGCAGCAGTGAGGAATATTGGACAATGGGCGGGAGCCTGATCCAGCCATGCCGCGTGCAGGAAGACGGTCCTATGGATTGTAAACTGCTTTTGTACGGGAAGAACAAGGGGCACGTGTGCCCTTCTGACGGTA…	2016-05-28	HOBAB4 voyage, R11 station	-1165m	E122.34°	N25.03°
RWBS2	Proteobacteria	Alphaproteobacteria	Sphingomonadales	Erythrobacteraceae	Altererythrobacter	xiamenensis	Seawater	0	1	1	1	1	GGGTGCGTAACGCGTGGGAACCTGCCTTTAGGTTCGGAATAACAGTGAGAAATCGCTGCTAATACCGGATAATGTCTTCGGACCAAAGATTTATCGCCTTTAGATGGGCCCGCGTTAGATTAGATAGTTGGTGGGGTAATGGCCTACCAAGTCGACGATCTATAGCTGGTCTGAGAGGATGATCAGCCACACTGGGACTGAGACACGGCCCAGACTCCTACGGGAGGCAGCAGTGGGGAATATTGGACAATGGGCGAAAGCCTGATCCAGCAATGCCGCGTGAGTGATGAAGGCCTTAGGGTTGTAAAGCTCTTTTACCAGGGATGATAATGACAGTACCTGGAGAATAAGCTCCGGCTAACTCCGTGCCAGCAGCCGCGGTAATACGGAGGGAGCTAG…	2016-05-28	HOBAB4 voyage, R11 station	-1165m	E122.34°	N25.03°
RWCM3	Proteobacteria	Gammaproteobacteria	Alteromonadales	Alteromonadaceae	Alteromonas	macleodii	Seawater	0	1	0	0	1	GACGGGTGAGTAATGCTTGGGAACTTGCCTTTGCGAGGGGGATAACAGTTGGAAACGACTGCTAATACCGCATAATGTCTTCGGACCAAACGGGGCTTCGGCTCCGGCGCAAAGAGAGGCCCAAGTGAGATTAGCTAGTTGGTAAGGTAACGGCTTACCAAGGCGACGATCTCTAGCTGTTCTGAGAGGAAGATCAGCCACACTGGGACTGAGACACGGCCCAGACTCCTACGGGAGGCAGCAGTGGGGAATATTGCACAATGGGGGAAACCCTGATGCAGCCATGCCGCGTGTGTGAAGAAGGCCTTCGGGTTGTAAAGCACTTTCAGTTGTGAGGAAAAGTTAGTAGTTAATACCTGCTAGCCGTGACGTTAACAACAGAAGAAGCACCGGCTAACT…	2016-05-28	HOBAB4 voyage, R11 station	-1165m	E122.34°	N25.03°
CJG283	Proteobacteria	Alphaproteobacteria	Hyphomicrobiales;	Rhodobacteraceae	Paracoccus	rhizosphaerae	Seawater	1	0	0	0	0	CGGGGGCAGGCTTACACATGCAAGTCGAGCGAGGTCTTCGGGCCTAGCGGCGGACGGGTGAGTAACGCGTGGGAACGTGCCCTTTGCTACGGAATAGTCCCGGGAAACTGGGTTTAATACCGTATGTGCCCTCCATTTTGGTGATGGTTGGGGAAAGATTTATCGGCAAAGGATCGGCCCGCGTTGGATTAGGTAGTTGGTGGGGTAATGGCCTACCAAGCCGACGATCCATAGCTGGTTTGAGAGGATGATCAGCCACACTGGGACTGAGACACGGCCCAGACTCCTACGGGAGGCAGCAGTGGGGAATCTTAGACAATGGGGGCAACCCTGATCTAGCCATGCCGCGTGAGTGATGAAGGCCCTAGGGTTGTAAAGCTCTTTCAGCTGGGAAGATAA…	2018/6/8	HOBAB4 voyage, R10-P1 station	-1333m	E122.75°	N24.94°
CJG088	Firmicutes	Bacilli	Bacillales	Bacillaceae	Bacillus	cheonanensis	Seawater	0	0	1	0	1	TGCATTGCGGGTGCTATACATGCAGTCGAGCGGACTTGATGGGAGCTTGCTCCCTGATAGTCAGCGGCGGACGGGTGAGTAACACGTGGGCAACCTACCTTTAAGACTGGGATAACTTCGGGAAACCGAAGCTAATACCGGATAATATATAAGACCACATGGTCTTATATTAAAAGATGGCTTCGGCTATCACTTTTAGATGGGCCCGCGGCGCATTAGCTAGTTGGTGAGGTAATGGCTCACCAAGGCGACGATGCGTAGCCGACCTGAGAGGGTGATCGGCCACACTGGGACTGAGACACGGCCCAGACTCCTACGGGAGGCAGCAGTAGGGAATCTTCCGCAATGGACGAAAGTCTGACGGAGCAACGCCGCGTGAACGATGAAGGCTTTCGGGTC…	2018/6/8	HOBAB4 voyage, R10-P2 station	-1327m	E122.75°	N24.94°
ljccs16004	Firmicutes	Bacilli	Bacillales	Bacillaceae	Oceanobacillus	oncorhynchi	Seawater	0	0	1	0	1	TTGGGGGGGTGCTATACATGCAGTCGAGCGCGGGAAGCGAACGGAACTCTTCGGAGGGAAGTTCGTGGAACGAGCGGCGGACGGGTGAGTAACACGTAGGCAACCTGCCTGTAAGACTGGGATAACTCGCGGAAACGCGAGCTAATACCGGATAACACTTTCTATCACCTGATGGAAAGTTGAAAGGCGGCTTTTGCTGTCACTTACAGATGGGCCTGCGGCGCATTAGCTAGTTGGTGAGGTAACGGCTCACCAAGGCGACGATGCGTAGCCGACCTGAGAGGGTGATCGGCCACACTGGGACTGAGACACGGCCCAGACTCCTACGGGAGGCAGCAGTAGGGAATCTTCCGCAATGGACGAAAGTCTGACGGAGCAACGCCGCGTGAGTGATGAAGG…	2018/6/8	HOBAB4 voyage, R11 station	-1163.4m	E122.58°	N25.07°
ljccs16049	Firmicutes	Bacilli	Bacillales	Bacillaceae	Oceanobacillus	sojae	Seawater	0	0	1	0	1	AGCCGTGGGGCGTGCTATACATGCAGTCGAGCGCGGGAAGCGGACAGAACTCTTCGGAGGGACGTTCGTGGAACGAGCGGCGGACGGGTGAGTAACACGTAGGCAACCTGCCTGTAAGACTGGGATAACTCGCGGAAACGCGAGCTAATACCGGATAATACTTATGATCTCCTGATGATAAGTTGAAAGGCGGCTTTTGCTGTCACTTACAGATGGGCCTGCGGCGCATTAGCTAGTTGGTGAGGTAACGGCTCACCAAGGCGACGATGCGTAGCCGACCTGAGAGGGTGATCGGCCACACTGGGACTGAGACACGGCCCAGACTCCTACGGGAGGCAGCAGTAGGGAATCTTCCGCAATGGACGAAAGTCTGACGGAGCAACGCCGCGTGAGTGATGA…	2018/6/8	HOBAB4 voyage, R11 station	-1290m	E122.58°	N25.07°
ljccs16063	Firmicutes	Bacilli	Bacillales	Bacillaceae	Alkalihalobacillus	gibsonii	Seawater	0	0	0	0	0	CGGCAGTGGCGGCGTGCTATACATGCAGTCGAGCGGACGTTTTTGAAGCTTGCTTCAAAAACGTTAGCGGCGGACGGGTGAGTAACACGTGGGCAACCTACCTTATCGACTGGGATAACTCCGGGAAACCGGGGCTAATACCGGATAACATCTAGCACCTCCTGGTGCCGGATTAAAAGAGGGCTTCTTGCTCTCACGATGAGATGGGCCCGCGGCGCATTAGCTAGTTGGAGAGGTAACGGCTCCCCAAGGCGACGATGCGTAGCCGACCTGAGAGGGTGATCGGCCACACTGGGACTGAGACACGGCCCAGACTCCTACGGGAGGCAGCAGTAGGGAATCTTCCGCAATGGACGAAAGTCTGACGGAGCAACGCCGCGTGAGTGATGAAGGGTTTCG…	2018/6/8	HOBAB4 voyage, R11 station	-1164.8m	E122.58°	N25.07°
RWCM1	Firmicutes	Bacilli	Bacillales	Staphylococcaceae	Staphylococcus	epidermidis	Seawater	0	1	0	0	1	CGAGGAGCTTGCTCCTCTGACGTTAGCGGCGGACGGGTGAGTAACACGTGGATAACCTACCTATAAGACTGGGATAACTTCGGGAAACCGGAGCTAATACCGGATAATATATTGAACCGCATGGTTCAATAGTGAAAGACGGTTTTGCTGTCACTTATAGATGGATCCGCGCCGCATTAGCTAGTTGGTAAGGTAACGGCTTACCAAGGCAACGATGCGTAGCCGACCTGAGAGGGTGATCGGCCACACTGGAACTGAGACACGGTCCAGACTCCTACGGGAGGCAGCAGTAGGGAATCTTCCGCAATGGGCGAAAGCCTGACGGAGCAACGCCGCGTGAGTGATGAAGGTCTTCGGATCGTAAAACTCTGTTATTAGGGAAGAACAAATGTGTAAGTA…	2018/6/8	HOBAB4 voyage, R11 station	-1165m	E122.34°	N25.03°
RWCM6	Firmicutes	Bacilli	Bacillales	Staphylococcaceae	Staphylococcus	haemolyticus	Seawater	0	1	0	0	1	TGCTCCTTTGACGTTAGCGGCGGACGGGTGAGTAACACGTGGGTAACCTACCTATAAGACTGGGATAACTTCGGGAAACCGGAGCTAATACCGGATAATATTTCGAACCGCATGGTTCGATAGTGAAAGATGGTTTTGCTATCACTTATAGATGGACCCGCGCCGTATTAGCTAGTTGGTAAGGTAACGGCTTACCAAGGCGACGATACGTAGCCGACCTGAGAGGGTGATCGGCCACACTGGAACTGAGACACGGTCCAGACTCCTACGGGAGGCAGCAGTAGGGAATCTTCCGCAATGGGCGAAAGCCTGACGGAGCAACGCCGCGTGAGTGATGAAGGTCTTCGGATCGTAAAACTCTGTTATTAGGGAAGAACATACGTGTAAGTAACTATGCAC…	2018/6/8	HOBAB4 voyage, R11 station	-1165m	E122.34°	N25.03°
CJG117	Proteobacteria	Gammaproteobacteria	Pseudomonadales	Pseudomonadaceae	Pseudomonas	sihuiensis	Seawater	0	1	1	1	1	CGGGGGGGGGGCCTACACATGCAGTCGAGCGGATGAAGGGAGCTTGCTCCTGGATTCAGCGGCGGACGGGTGAGTAATGCCTAGGAATCTGCCTGGTAGTGGGGGATAACGTTCCGAAAGGAACGCTAATACCGCGTACGTCCTACGGGAGAAAGCAGGGGACCTTCGGGCCTTGCGCTATCAGATGAGCCTAGGTCGGATTAGCTAGTTGGTGAGGTAATGGCTCACCAAGGCGACGATCCGTAACTGGTCTGAGAGGATGATCAGTCACACTGGAACTGAGACACGGTCCAGACTCCTACGGGAGGCAGCAGTGGGGAATATTGGACAATGGGCGAAAGCCTGATCCAGCCATGCCGCGTGTGTGAAGAAGGTCTTCGGATTGTAAAGCACTTTAAG…	2018/6/8	HOBAB4 voyage, R11 station	-1253m	E122.71°	N25.07°
CJG204	Proteobacteria	Gammaproteobacteria	Pseudomonadales	Pseudomonadaceae	Pseudomonas	songnenensis	Seawater	0	0	1	0	1	AGGGATATGGGGCAGCCTTACCATGGCAAGTCCAGCGGATGAGTGGAGCTTGCTCCATGATTCAGCGGCGGACGGGTGAGTAGTGCCTAGGAATCTGCCTGGTAGTGGGGGACAACGTTTCGAAAGGAACGCTAATACCGCATACGTCCTACGGGAGAAAGCAGGGGACCTTCGGGCCTTGCGCTATCAGATGAGCCTAGGTCGGATTAGCTAGTTGGTGGGGTAATGGCTCACCAAGGCGACGATCCGTAACTGGTCTGAGAGGATGATCAGTCACACTGGAACTGAGACACGGTCCACACTCCTACGGGAGGCAGCAGTGGGGAATATTGGACAATGGGCGAAAGCCTGATCCAGCCATGCCGCGTGTGTGAAGAAGGTCTTCGGATTGTAAAGCAC…	2018/6/8	HOBAB4 voyage, R11 station	-1164m	E122.71°	N25.07°
ljccs16027	Proteobacteria	Gammaproteobacteria	Vibrionales	Vibrionaceae	Photobacterium	rosenbergii	Seawater	0	1	1	1	1	CGGGCCGGCAGCCCTAACACATGCAGTCGAGCGGCAGCGACAACATTGACCCTTCGGGGGATTTGTTGGGCGGCGAGCGGCGGACGGGTGAGTAATGCCTGGGAATATGCCCTGATGTGGGGGATAACCATTGGAAACGATGGCTAATACCGCATAATCTCTTCGGAGCAAAGAGGGGGACCTTCGGGCCTCTCGCGTCAGGATTAGCCCAGGTGAGATTAGCTTGTTGGTGAGGTAAGAGCTCACCAAGGCGACGATCTCTAGCTGGTCTGAGAGGATGATCAGCCACACTGGAACTGAGACACGGTCCAGACTCCTACGGGAGGCAGCAGTGGGGAATATTGCACAATGGGGGAAACCCTGATGCAGCCATGCCGCGTGTGTGAAGAAGGCCTTCGG…	2018/6/8	HOBAB4 voyage, R11 station	-1290m	E122.58°	N25.07°
ljccs16028	Proteobacteria	Gammaproteobacteria	Vibrionales	Vibrionaceae	Vibrio	campbellii	Seawater	0	0	0	0	0	CCCAGGGGCGGCAGCTACACATGCAAGTCGAGCGGAACGAGTTATCTGAACCTTCGGGGAACGATAACGGCGTCGAGCGGCGGACGGGTGAGTAATGCCTAGGAAATTGCCCTGATGTGGGGGATAACCATTGGAAACGATGGCTAATACCGCATAATGCCTACGGGCCAAAGAGGGGGACCTTCGGGCCTCTCGCGTCAGGATATGCCTAGGTGGGATTAGCTAGTTGGTGAGGTAAGGGCTCACCAAGGCGACGATCCCTAGCTGGTCTGAGAGGATGATCAGCCACACTGGAACTGAGACACGGTCCAGACTCCTACGGGAGGCAGCAGTGGGGAATATTGCACAATGGGCGCAAGCCTGATGCAGCCATGCCGCGTGTGTGAAGAAGGCCTTCGG…	2018/6/8	HOBAB4 voyage, R11 station	-1290m	E122.58°	N25.07°
ljccs16042	Proteobacteria	Gammaproteobacteria	Vibrionales	Vibrionaceae	Vibrio	chagasii	Seawater	0	0	0	0	0	TGGGGGGGCAGCTACACATGCAGTCGAGCGGAACGAGTTATCTGAACCTTCGGGGAACGATAACGGCGTCGAGCGGCGGACGGGTGAGTAATGCCTAGGAAATTGCCTTGATGTGGGGGATAACCATTGGAAACGATGGCTAATACCGCATAATGCCTACGGGCCAAAGAGGGGGACCTTCGGGCCTCTCGCGTCAAGATATGCCTAGGTGGGATTAGCTAGTTGGTGAGGTAATGGCTCACCAAGGCGACGATCCCTAGCTGGTCTGAGAGGATGATCAGCCACACTGGAACTGAGACACGGTCCAGACTCCTACGGGAGGCAGCAGTGGGGAATATTGCACAATGGGCGAAAGCCTGATGCAGCCATGCCGCGTGTATGAAGAAGGCCTTCGGGTTG…	2018/6/8	HOBAB4 voyage, R11 station	-1290m	E122.58°	N25.07°
ljccs16054	Proteobacteria	Gammaproteobacteria	Vibrionales	Vibrionaceae	Vibrio	neocaledonicus	Seawater	0	0	0	0	0	CCTGGCGGCAGCCTACACATGCAAGTCGAGCGGAAACGAGTTATCTGAACCTTCGGGGAACGATAACGGCGTCGAGCGGCGGACGGGTGAGTAATGCCTAGGAAATTGCCCTGATGTGGGGGATAACCATTGGAAACGATGGCTAATACCGCATGATGCCTACGGGCCAAAGAGGGGGACCTTCGGGCCTCTCGCGTCAGGATATGCCTAGGTGGGATTAGCTAGTTGGTGAGGTAAGGGCTCACCAAGGCGACGATCCCTAGCTGGTCTGAGAGGATGATCAGCCACACTGGAACTGAGACACGGTCCAGACTCCTACGGGAGGCAGCAGTGGGGAATATTGCACAATGGGCGCAAGCCTGATGCAGCCATGCCGCGTGTGTGAAGAAGGCCTTCGGG…	2018/6/8	HOBAB4 voyage, R11 station	-1164.8m	E122.58°	N25.07°
RWAS6	Proteobacteria	Gammaproteobacteria	Pseudomonadales	Marinobacteraceae	Marinobacter	algicola	Seawater	0	1	1	1	1	TGCTCCCTGCTGACGAGCGGCGGACGGGTGAGTAATGCATAGGAAACTGCCCAGTAGTGGGGGATAGCCCGGGGAAACCCGGATTAATACCGCATACGCCCTTTGGGGGAAAGCAGGGGATCTTCGGACCTTGCGCTATTGGATGTGCCTATGTCGGATTAGCTAGTTGGTGGGGTAAGAGCCTACCAAGGCGACGATCCGTAGCTGGTCTGAGAGGATGATCAGCCACATCGGGACTGAGACACGGCCCGAACTCCTACGGGAGGCAGCAGTGGGGAATATTGGACAATGGGGGCAACCCTGATCCAGCCATGCCGCGTGTGTGAAGAAGGCTTTCGGGTTGTAAAGCACTTTCAGTGAGGAGGAAAACCTTACGACTAATACTCGTGAGGCTTGACG…	2018/6/8	HOBAB4 voyage, R11 station	-1165m	E122.34°	N25.03°
RWAS7	Proteobacteria	Alphaproteobacteria	Sphingomonadales	Erythrobacteraceae	Croceicoccus	ponticola	Seawater	0	1	0	0	1	ACGGGTGCGTAACGCGTGGGAATCTACCCTTAGGTTCGGAATAACTCAGAGAAATTTGAGCTAATACCGGATAATGTCTTCGGACCAAAGATTTATCGCCTTTGGATGAGCCCGCGTAGGATTAGCTAGTTGGTAAGGTAAAAGCTTACCAAGGCGACGATCCTTAGCTGGTCTGAGAGGATGATCAGCCACACTGGGACTGAGACACGGCCCAGACTCCTACGGGAGGCAGCAGTGGGGAATATTGGACAATGGGCGCAAGCCTGATCCAGCAATGCCGCGTGAGTGATGAAGGCCTTCGGGTCGTAAAGCTCTTTTACCAGGGATGATAATGACAGTACCTGGAGAATAAGCTCCGGCTAACTCCGTGCCAGCAGCCGCGGTAATACGGAGGGAGCT…	2018/6/8	HOBAB4 voyage, R11 station	-1165m	E122.34°	N25.03°
RWBM1	Proteobacteria	Alphaproteobacteria	Sphingomonadales	Erythrobacteraceae	Croceicoccus	marinus	Seawater	0	0	0	0	0	TAGTGGCGCACGGGTGCGTAACGCGTGGGAATCTACCCTTAGGTTCGGAATAACTCAGAGAAATTTGAGCTAATACCGGATAATGTCTTCGGACCAAAGATTTATCGCCTTTGGATGAGCCCGCGTAAGATTAGCTAGTTGGTAGGGTAAAGGCCTACCAAGGCGACGATCTTTAGCTGGTCTGAGAGGATGATCAGCCACACTGGGACTGAGACACGGCCCAGACTCCTACGGGAGGCAGCAGTGGGGAATATTGGACAATGGGCGCAAGCCTGATCCAGCAATGCCGCGTGAGTGATGAAGGCCTTCGGGTCGTAAAGCTCTTTTACCAGGGATGATAATGACAGTACCTGGAGAATAAGCTCCGGCTAACTCCGTGCCAGCAGCCGCGGTAATACG…	2018/6/8	HOBAB4 voyage, R11 station	-1165m	E122.34°	N25.03°
RWBR3	Proteobacteria	Alphaproteobacteria	Rhodobacterales	Rhodobacteraceae	Pseudooceanicola	nanhaiensis	Seawater	0	1	1	1	1	CGGCGGACGGGTGAGTAACGCGTGGGAATGTGCCCTTCTCTACGGAATAGTCCCGGGAAACTGGGTTTAATACCGTATACGCCCTTCGGGGGAAAGATTTATCGGAGAAGGATCAGCCCGCGTCTGATTAGGTAGTTGGTGGGGTAATGGCCTACCAAGCCTACGATCAGTAGCTGGTTTTAGAGGATGATCAGCCACACTGGGACTGAGACACGGCCCAGACTCCTACGGGAGGCAGCAGTGGGGAATCTTAGACAATGGGCGCAAGCCTGATCTAGCCATGCCGCGTGAGTGATGAAGGCCTTAGGGTCGTAAAACTCTTTCGCCAGGGATGATAATGACAGTACCTGGTAAAGAAGCCCCGGCTAACTCCGTGCCAGCAGCCGCGGTAATACGGAG…	2018/6/8	HOBAB4 voyage, R11 station	-1165m	E122.34°	N25.03°
RWCR7	Proteobacteria	Gammaproteobacteria	Pseudomonadales	Marinobacteraceae	Marinobacter	zhanjiangensis	Seawater	1	1	0	0	1	AACAGGGGGTGCTTGCACCCCGCTGACGAGCGGCGGACGGGTGAGTAATGCATAGGAATCTGCCCAGTAGTGGGGGATAGCCCGGGGAAACCCGGATTAATACCGCATACGCCCTTCGGGGGAAAGCAGGGGATCTTCGGACCTTGCGCTATTGGATGAGCCTATGTCGGATTAGCTAGTTGGTGGGGTAAGAGCCTACCAAGGCGACGATCCGTAGCTGGTCTGAGAGGATGATCAGCCACATCGGGACTGAGACACGGCCCGAACTCCTACGGGAGGCAGCAGTGGGGAATATTGGACAATGGGGGCAACCCTGATCCAGCCATGCCGCGTGTGTGAAGAAGGCTTTCGGGTTGTAAAGCACTTTCAGCGAGGAGGAAAACCTTACGATTAATACTC…	2018/6/8	HOBAB4 voyage, R11 station	-1165m	E122.34°	N25.03°
RWCS1	Proteobacteria	Alphaproteobacteria	Rhodobacterales	Rhodobacteraceae	Paracoccus	homiensis	Seawater	0	0	0	0	0	TAGCGGCGGACGGGTGAGTAACGCGTGGGAACGTGCCCTTTGCTACGGAATAGTCCCGGGAAACTGGGTTTAATACCGTATGTGCCCTTCGGGGGAAAGATTTATCGGCAAAGGATCGGCCCGCGTTGGATTAGGTAGTTGGTGGGGTAATGGCCTACCAAGCCGACGATCCATAGCTGGTTTGAGAGGATGATCAGCCACACTGGGACTGAGACACGGCCCAGACTCCTACGGGAGGCAGCAGTGGGGAATCTTAGACAATGGGGGCAACCCTGATCTAGCCATGCCGCGTGAGTGATGAAGGCCTTAGGGTTGTAAAGCTCTTTCAGCTGGGAAGATAATGACGGTACCAGCAGAAGAAGCCCCGGCTAACTCCGTGCCAGCAGCCGCGGTAATACG…	2018/6/8	HOBAB4 voyage, R11 station	-1165m	E122.34°	N25.03°
RWAS1	Proteobacteria	Alphaproteobacteria	Rhodobacterales	Rhodobacteraceae	Thalassococcus	profundi	Seawater	1	1	1	1	1	TCGAGCGCACCTTCGGGTGAGCGGCGGACGGGTTAGTAACGCGTGGGAACGTGCCCTTCTCTACGGAATAGCCTCGGGAAACTGAGAGTAATACCGTATACGCCCTTCGGGGGAAAGATTTATCGGAGAAGGATCGGCCCGCGTCTGATTAGATAGTTGGTGGGGTAATGGCCTACCAAGTCTACGATCAGTAGCTGGTTTTAGAGGATGATCAGCAACACTGGGACTGAGACACGGCCCAGACTCCTACGGGAGGCAGCAGTGGGGAATCTTAGACAATGGGCGAAAGCCTGATCTAGCCATGCCGCGTGAGTGATGAAGGCCCTAGGGTCGTAAAGCTCTTTCGCTGGGGAAGATAATGACTGTACCCAGTAAAGAAACCCCGGCTAACTCCGTGCC…	2018/6/8	HOBAB4 voyage, R11 station	-1165m	E122.34°	N25.03°
CJG011	Proteobacteria	Gammaproteobacteria	Oceanospirillales	Halomonadaceae	Halomonas	aquamarina	Seawater	0	0	1	0	1	CCGTTGGGGGGCAGCTACACATGCAGTCGAGCGGTAACAGATCCAGCTTGCTGGATGCTGACGAGCGGCGGACGGGTGAGTAATGCATAGGAATCTGCCCGATAGTGGGGGATAACCTGGGGAAACCCAGGCTAATACCGCATACGTCCTACGGGAGAAAGGGGGCTTCGGCTCCCGCTATCGGATGAGCCTATGTCGGATTAGCTAGTTGGTGAGGTAACGGCTCACCAAGGCCACGATCCGTAGCTGGTCTGAGAGGATGATCAGCCACATCGGGACTGAGACACGGCCCGAACTCCTACGGGAGGCAGCAGTGGGGAATATTGGACAATGGGGGGAACCCTGATCCAGCCATGCCGCGTGTGTGAAGAAGGCCCTCGGGTTGTAAAGCACTTTCAG…	2018/6/17	HOBAB4 voyage, TVG11-2 station	-1170m	E122.71°	N25.21°
CJG092	Firmicutes	Bacilli	Bacillales	Bacillaceae	Neobacillus	niacini	Seawater	1	0	0	0	0	GCAGGGCGGGTGCTATACATGCAGTCGAGCGAATCATTGAGGTGCTTGCACCTCTTGGTTAGCGGCGGACGGGTGAGTAACACGTGGGCAACCTGCCTGTAAGACTGGGATAACTTCGGGAAACCGGAGCTAATACCGGATAATCCTTTTCCTCTCATGAGGAAAAGCTGAAAGTCGGTTTCGGCTGACACTTACAGATGGGCCCGCGGCGCATTAGCTAGTTGGTGAGGTAACGGCTCACCAAGGCGACGATGCGTAGCCGACCTGAGAGGGTGATCGGCCACACTGGGACTGAGACACGGCCCAGACTCCTACGGGAGGCAGCAGTAGGGAATCTTCCGCAATGGACGAAAGTCTGACGGAGCAACGCCGCGTGAGCGATGAAGGCCTTCGGGTCGT…	2016-05-28	HOBAB4 voyage, TVG4-2 station	-1092m	E126.94°	N27.91°
CJG253	Proteobacteria	Gammaproteobacteria	Enterobacteriales	Erwiniaceae	Pantoea	dispersa	Seawater	0	0	0	0	0	GGCCGTGCGGCAGCTACACATGCAGTCGAACGGCAGCACAGAAGAGCTTGCTCTTTGGGTGGCGAGTGGCGGACGGGTGAGTAATGTCTGGGAAACTGCCCGATGGAGGGGGATAACTACTGGAAACGGTAGCTAATACCGCATAACGTCGCAAGACCAAAGTGGGGGACCTTCGGGCCTCACACCATCGGATGTGCCCAGATGGGATTAGCTAGTAGGTGGGGTAATGGCTCACCTAGGCGACGATCCCTAGCTGGTCTGAGAGGATGACCAGCCACACTGGAACTGAGACACGGTCCAGACTCCTACGGGAGGCAGCAGTGGGGAATATTGCACAATGGGCGCAAGCCTGATGCAGCCATGCCGCGTGTATGAAGAAGGCCTTCGGGTTGTAAAGTA…	2016-05-28	HOBAB4 voyage, TVG4-2 station	-1092m	E126.94°	N27.91°
LLJ752	Actinobacteria	Actinomycetia	Dermabacterales	Dermabacteraceae	Brachybacterium	muris	Seawater	1	0	1	0	1	GGCCCGGGAACGTATTCACCGCAGCGTTGCTGATCTGCGATTACTAGCGACTCCGACTTCATGGGGTCGAGTTGCAGACCCCAATCCGAACTGAGACCGGCTTTTTGGGATTCGCTCCACCTCACAGTTTCGCAACCCATTGTACCGACCATTGTAGCATGCGTGAAGCCCAAGACATAAGGGGCATGATGATTTGACGTCGTCCCCACCTTCCTCCGAGTTGACCCCGGCAGTCTCCCATGAGTCCCCGCCATAACGCGCTGGCAACATGGAACGAGGGTTGCGCTCGTTGCGGGACTTAACCCAACATCTCACGACACGAGCTGACGACAACCATGCACCACCTGTGCACCAGTCCGAAGAAAACCCCATCTCTGGAGTCGTCCGGTGCATGTCAAG…	2016-05-28	HOBAB4 voyage, W10 station	-655m	E122.70°	N24.86°
LLJ990	Actinobacteria	Actinomycetia	Micrococcales	Micrococcaceae	Micrococcus	luteus	Seawater	0	0	1	0	1	GGTGGATTAGTGGCGAACGGGTGAGTAACACGTGAGTAACCTGCCCTTAACTCTGGGATAAGCCTGGGAAACTGGGTCTAATACCGGATAGGAGCGCCTACCGCATGGTGGGTGTTGGAAAGATTTATCGGTTTTGGATGGACTCGCGGCCTATCAGCTTGTTGGTGAGGTAATGGCTCACCAAGGCGACGACGGGTAGCCGGCCTGAGAGGGTGACCGGCCACACTGGGACTGAGACACGGCCCAGACTCCTACGGGAGGCAGCAGTGGGGAATATTGCACAATGGGCGCAAGCCTGATGCAGCGACGCCGCGTGAGGGATGACGGCCTTCGGGTTGTAAACCTCTTTCAGTAGGGAAGAAGCGAAAGTGACGGTACCTGCAGAAGAAGCACCGGCTA…	2016-05-28	HOBAB4 voyage, W10 station	-1005m	E122.70°	N24.86°
LLJ1007	Proteobacteria	Alphaproteobacteria	Hyphomicrobiales;	Aurantimonadaceae	Jiella	aquimaris	Seawater	0	0	0	0	0	CGGGGGGGCGGGCCTACACATGCAAGTCGAGCGGCAGCACGGGGAGCTTGCTCCCTGGTGGCGAGCGGCGGACGGGTGAGTAATGCATAGGAATCTGCCCGGTAGTGGGGGATAACGTGGGGAAACCCACGCTAATACCGCATACGTCCTACGGGAGAAAGCGGGGGATCTTCGGACTTTGCGCTATCGGATGAGCCTATGTCGGATTAGCTAGTTGGTAAGGTAACGGCTTACCAAGGCAACGATCCGTAGCTGGTCTGAGAGGATGATCAGCCACACTGGGACTGAGACACGGCCCAGACTCCTACGGGAGGCAGCAGTGGGGAATATTGGACAATGGGCGAAAGCCTGATCCAGCCATGCCGCGTGTGTGAAGAAGGCTTTCGGGTTGTAAAGCAC…	2016-05-28	HOBAB4 voyage, W10 station	-1055m	E122.70°	N24.86°
LLJ1026	Proteobacteria	Alphaproteobacteria	Rhodospirillales	Rhodospirillaceae	Thalassospira	xiamenensis	Seawater	0	1	0	0	1	CCGTCTTCGGGTAAAACCAACTCCCATGGTGTGACGGGCGGTGTGTACAAGGCCCGGGAACGTATTCACCGTGGCATGCTGATCCACGATTACTAGCGATTCCAACTTCATGCACTCGAGTTGCAGAGTGCAATCCGAACTGAGATAACTTTTTGGGATTGGCTACTTATCGCTAAGTCGCTGCCCTCTGTAGTTACCATTGTAGCACGTGTGTAGCCCAACCCGTAAGGGCCATGAGGACTTGACGTCATCCCCGCCTTCCTCCGGCTTGTCACCGGCAGTCTCCCTAGAGTGCCCAACTGAATGCTGGCAACTAGGAACAGGGGTTGCGCTCGTTGCGGGACTTAACCCAACATCTCACGACACGAGCTGACGACAGCCATGCAGCACCTGTCACCT…	2016-05-28	HOBAB4 voyage, W10 station	-655m	E122.70°	N24.86°
LLJ1042	Proteobacteria	Alphaproteobacteria	Maricaulales	Maricaulaceae	Maricaulis	virginensis	Seawater	0	1	1	1	1	CGCCTGCCTCCCGAAGGTTAGCGCGGCGTCGTCGGGTAATACCAACTCCCATGGTGTGACGGGCGGTGTGTACAAGGCCCGGGAACGTATTCACCGCGGCATGCTGATCCGCGATTACTAGCGATTCCAACTTCATGCCTTCGAGTTGCAGAAGACAATCCGAACTGAGACAGTTTTTTGAGATTAGCTCTCTGTCACTGCCATTGTAGCACGTGTGTAGCCCTACCCGTAAGGGCCATGAGGACTTGACGTCATCCCCACCTTCCTCCGGCTTGACACCGGCGGTCCCGTTAGAGTGCCCAGCCAAACCTGCTGGCAACTAACGGCGAGGGTTGCGCTCGTTGCGGGACTTAACCCAACATCTCACGACACGAGCTGACGACAGCCATGCAGCACCTG…	2016-05-28	HOBAB4 voyage, W10 station	-655m	E122.70°	N24.86°
LLJ1046	Proteobacteria	Alphaproteobacteria	Hyphomicrobiales;	Aurantimonadaceae	Martelella	limonii	Seawater	0	0	1	0	1	GGGGGGGGGGGCTTAACCATGGCAAGTCGAACGCCCCTTCGGGGGAGTGGCAGACGGGTGAGTAACGCGTGGGAACATACCTTTCGGTTCGGAATAGCCCCGGGAAACTGGGTGTAATACCGGATACGTCCTTAGGGAGAAAGATTTATCGCCGAAAGATTGGCCCGCGTTAGATTAGGTAGTTGGTGAGGTAAAGGCTCACCAAGCCTACGATCTATAGCTGGTCTGAGAGGATGATCAGCCACACTGGGACTGAGACACGGCCCAGACTCCTACGGGAGGCAGCAGTGAGGAATCTTGGACAATGGGCGAAAGCCTGATCCAGCCATGCCGCGTGAATGATGAAGGCCTTAGGGTTGTAAAATTCTTTCAGCAGGGAAGATAATGACGGTACCTGCA…	2016-05-28	HOBAB4 voyage, W10 station	-655m	E122.70°	N24.86°
LLJ1047	Proteobacteria	Gammaproteobacteria	Pseudomonadales	Marinobacteraceae	Marinobacter	nauticus	Seawater	0	0	1	0	1	CGGGCGGTGTGTACAAGGCCCGGGAACGTATTCACCGCGACATTCTGATTCGCGATTACTAGCGATTCCGACTTCACGGAGTCGAGTTGCAGACTCCGATCCGGACTACGACGCGTTTTAAGGGATTGGCTCACTCTCGCGAGTTGGCAGCCCTCTGTACGCGCCATTGTAGCACGTGTGTAGCCCTGGCCGTAAGGGCCATGATGACCTGACGTCATCCCCACCTTCCTCCGGTTTGTCACCGGCAGTCTCCCTGGAGTTCTCAGCATTACCTGCTAGCAACCAGGGATAGGGGTTGCGCTCGTTACGGGACTTAACCCAACATCTCACGACACGAGCTGACGACGGCCATGCAGCACCTGTCTCAGAGTTCCCGAAGGCACCAATCCATCTCTGGAA…	2016-05-28	HOBAB4 voyage, W10 station	-755m	E122.70°	N24.86°
LLJ1056	Proteobacteria	Alphaproteobacteria	Rhodospirillales	Rhodospirillaceae	Thalassospira	profundimaris	Seawater	0	0	0	0	0	GGTTAGCCCACCGTCTTCGGGTAAAACCAACTCCCATGGTGTGACGGGCGGTGTGTACAAGGCCCGGGAACGTATTCACCGTGGCATGCTGATCCACGATTACTAGCGATTCCAACTTCATGCACTCGAGTTGCAGAGTGCAATCCGAACTGAGATAACTTTTTGGGATTGGCTACTTATCGCTAAGTCGCTGCCCTCTGTAGTTACCATTGTAGCACGTGTGTAGCCCAACCCGTAAGGGCCATGAGGACTTGACGTCATCCCCGCCTTCCTCCGGCTTGTCACCGGCAGTCTCCCTAGAGTGCCCAACTGAATGCTGGCAACTAGGAACAGGGGTTGCGCTCGTTGCGGGACTTAACCCAACATCTCACGACACGAGCTGACGACAGCCATGCAGCA…	2016-05-28	HOBAB4 voyage, W10 station	-955m	E122.70°	N24.86°
LLJ1085	Proteobacteria	Gammaproteobacteria	Oceanospirillales	Halomonadaceae	Salinicola	lusitanus	Seawater	0	0	1	0	1	TGCAGTCCACTCCCATGGTGTGACGGGCGGTGTGTACAAGGCCCGGGAACGTATTCACCGTGACATTCTGATTCACGATTACTAGCGATTCCGACTTCACGGAGTCGAGTTGCAGACTCCGATCCGGACTGAGGCCGGCTTTCTGGGATTCGCTCCACCTCGCGGTCTCGCAACCCTTTGTACCGGCCATTGTAGCACGTGTGTAGCCCTACCCGTAAGGGCCATGATGACTTGACGTCGTCCCCACCTTCCTCCGGTTTGTCACCGGCAGTCTCCTTAGAGTTCCCGACATTACTCGCTGGCAAATAAGGACAAGGGTTGCGCTCGTTACGGGACTTAACCCAACATTTCACAACACGAGCTGACGACAGCCATGCAGCACCTGTCTCAGAGCTCCCG…	2016-05-28	HOBAB4 voyage, W10 station	-1205m	E122.70°	N24.86°
LLJ1087	Proteobacteria	Alphaproteobacteria	Rhodospirillales	Rhodospirillaceae	Caenispirillum	humi	Seawater	0	0	0	0	0	CTCCGTTGCCGGTTGGAGCATCGTCTTCGGGTAAAGCCAACTCCCATGGTGTGACGGGCGGTGTGTACAAGGCCCGGGAACGTATTCACCGTGGCGTGCTGATCCACGATTACTAGCGATTCCGACTTCATGCACCCGAGTTGCAGAGTGCAATCCGAACTGAGATGACTTTTGGGGATTAGCTCCACATCGCTGTGTGGCTGCCCACTGTAGTCACCATTGTAGCACGTGTGTAGCCCAGCCCGTAAGGGCCATGAGGACTTGACGTCATCCCCACCTTCCTCCGGCTTGTCACCGGCAGTTCCCCCAGAGTGCCCAACTGAATGCTGGCAACTGAGAGCGAGGGTTGCGCTCGTTGCGGGACTTAACCCAACATCTCACGACACGAGCTGACGACAG…	2016-05-28	HOBAB4 voyage, W10 station	-1235m	E122.70°	N24.86°
LLJ760	Proteobacteria	Alphaproteobacteria	Hyphomicrobiales;	Phyllobacteriaceae	Nitratireductor	aquibiodomus	Seawater	0	0	0	0	0	GCTGCCTCCTTGCGGTTAGCGCACTGCCTTCGGGTAAACCCAACTCCCATGGTGTGACGGGCGGTGTGTACAAGGCCCGGGAACGTATTCACCGCGGCATGCTGATCCGCGATTACTAGCGATTCCAACTTCATGGGGTCGAGTTGCAGACCCCAATCCGAACTGAGATGGCTTTTGGAGATTAGCTCGACGTTGCCGTCTCGCTGCCCACTGTCACCACCATTGTAGCACGTGTGTAGCCCAGCCCGTAAGGGCCATGAGGACTTGACGTCATCCCCACCTTCCTCTCGGCTTATCACCGGCAGTCCCCTTAGAGTGCCCAACTTAAGGCTGGCAACTAAGGGCGAGGGTTGCGCTCGTTGCGGGACTTAACCCAACATCTCACGACACGAGCTGACG…	2016-05-28	HOBAB4 voyage, W10 station	-855m	E122.70°	N24.86°
LLJ800	Proteobacteria	Alphaproteobacteria	Rhodobacterales	Rhodobacteraceae	Thioclava	sediminum	Seawater	0	0	1	0	1	GACGGGTGAGTAACGCGTGGGGATGTGCCCTTTGCTACGGAATAGTCCCGGGAAACTGGGTTTAATACCGTATGAGCCCTTCGGGGGAAAGATTTATCGGCAAAGGATCAACCCGCGTTGGATTAGGTAGTTGGTGGGGTAATGGCCTACCAAGCCGACGATCCATAGCTGGTTTGAGAGGATGATCAGCCACACTGGGACTGAGACACGGCCCAGACTCCTACGGGAGGCAGCAGTGGGGAATCTTAGACAATGGGGGCAACCCTGATCTAGCCATGCCGCGTGAACGATGAAGGCCTTAGGGTTGTAAAGTTCTTTCAGCTGGGAAGATAATGACGGTACCAGCAGAAGAAGCCCCGGCTAACTCCGTGCCAGCAGCCGCGGTAATACGGAGGGGGC…	2016-05-28	HOBAB4 voyage, W10 station	-655m	E122.70°	N24.86°
LLJ854	Proteobacteria	Alphaproteobacteria	Rhodospirillales	Rhodospirillaceae	Thalassospira	povalilytica	Seawater	0	0	0	0	0	GTTAGCCCACCGTCTTCGGGTAAAACCAACTCCCATGGTGTGACGGGCGGTGTGTACAAGGCCCGGGAACGTATTCACCGTGGCATGCTGATCCACGATTACTAGCGATTCCAACTTCATGCACTCGAGTTGCAGAGTGCAATCCGAACTGAGATAACTTTTTGGGATTGGCTCCTTATCGCTAAGTCGCTGCCCTCTGTAGTTACCATTGTAGCACGTGTGTAGCCCAACCCGTAAGGGCCATGAGGACTTGACGTCATCCCCGCCTTCCTCCGGCTTGTCACCGGCAGTCTCCCCAGAGTGCCCAACTGAATGCTGGCAACTGGGAACAGGGGTTGCGCTCGTTGCGGGACTTAACCCAACATCTCACGACACGAGCTGACGACAGCCATGCAGCAC…	2016-05-28	HOBAB4 voyage, W10 station	-955m	E122.70°	N24.86°
LLJ869	Proteobacteria	Alphaproteobacteria	Rhodobacterales	Sphingomonadaceae	Stakelama	pacifica	Seawater	1	0	0	0	0	GGCGGTGTGTACAAGGCCTGGGAACGTATTCACCGCGGCATGCTGATCCGCGATTACTAGCGATTCCGCCTTCATGCTCTCGAGTTGCAGAGAACAATCCGAACTGAGACGGTTTTTGGAGATTAGCTCACCCTCGCGGGATTGCTGCCCACTGTCACCGCCATTGTAGCACGTGTGTAGCCCAGCGCGTAAGGGCCATGAGGACTTGACGTCATCCCCACCTTCCTCCGGCTTATCACCGGCGGTTACTTTAGAGTACCCAACTAAATGATGGTAACTAAAGTCGAGGGTTGCGCTCGTTGCGGGACTTAACCCAACATCTCACGACACGAGCTGACGACAGCCATGCAGCACCTGTGCACGGTCCAGCCGAACTGAAGGAAAGTGTCTCCACTATCC…	2016-05-28	HOBAB4 voyage, W10 station	-655m	E122.70°	N24.86°
LLJ904	Proteobacteria	Alphaproteobacteria	Rhodospirillales	Rhodospirillaceae	Thalassospira	marina	Seawater	0	1	1	1	1	CGTCTTCGGGTAAAACCAACTCCCATGGTGTGACGGGCGGTGTGTACAAGGCCCGGGAACGTATTCACCGTGGCATGCTGATCCACGATTACTAGCGATTCCAACTTCATGCACTCGAGTTGCAGAGTGCAATCCGAACTGAGATAACTTTTTGGGATTGGCTACCTGTCACCAGGCCGCTACCCTCTGTAGTTACCATTGTAGCACGTGTGTAGCCCAACCCGTAAGGGCCATGAGGACTTGACGTCATCCCCGCCTTCCTCCGGCTTGTCACCGGCAGTCTCCCCAGAGTGCCCAACTGAATGCTGGCAACTGGGAATAGGGGTTGCGCTCGTTGCGGGACTTAACCCAACATCTCACGACACGAGCTGACGACAGCCATGCAGCACCTGTCACTGA…	2016-05-28	HOBAB4 voyage, W10 station	-1105m	E122.70°	N24.86°
LLJ916	Proteobacteria	Gammaproteobacteria	Pseudomonadales	Marinobacteraceae	Marinobacter	segnicrescens	Seawater	0	0	1	0	1	TGCAATCCACTCCCATGGTGTGACGGGCGGTGTGTACAAGGCCCGGGAACGTATTCACCGCGACATTCTGATTTGCGATTACTAGCGATTCCGACTTCACGCAGTCGAGTTGCAGACTGCGATCCGGACTACGACGCGTTTTGTGAGATTGGCTCCCCCTCGCGGGTTTGCAGCCCTCTGTGCGCGCCATTGTAGCACGTGTGTAGCCCTGGCCGTAAGGGCCATGATGACCTGACGTCATCCCCACCTTCCTCCGGTTTGTCACCGGCAGTCTCCCTAGAGTTCCCACCATGATGTGCTGGCAACTAGGGATAAGGGTTGCGCTCGTTACGGGACTTAACCCAACATCTCACGACACGAGCTGACGACGGCCATGCAGCACCTGTGTTTGGGTTCCCG…	2016-05-28	HOBAB4 voyage, W10 station	-1235m	E122.70°	N24.86°
LLJ939	Proteobacteria	Alphaproteobacteria	Rhodobacterales	Phyllobacteriaceae	Nitratireductor	indicus	Seawater	1	1	1	1	1	CCGGTGGGGGCAGGCTTACACATGCAAGTCGAGCGCCCCGCAAGGGGAGCGGCAGACGGGTGAGTAACGCGTGGGAATCTACCTAGCTCTACGGAATAACTCAGGGAAACTTGAACTAATACCGTATACGCCCTTTGGGGGAAAGATTTATCGGAGTTGGATGAGCCCGCGTCTGATTAGCTAGTTGGTGGGGTAAAGGCCTACCAAGGCGACGATCAGTAGCTGGTCTGAGAGGATGATCAGCCACACTGGGACTGAGACACGGCCCAGACTCCTACGGGAGGCAGCAGTGGGGAATATTGGACAATGGGCGCAAGCCTGATCCAGCCATGCCGCGTGAGTGATGAAGGCCCTAGGGTTGTAAAGCTCTTTCACCGGTGAAGATAATGACGGTAACCG…	2016-05-28	HOBAB4 voyage, W10 station	-955m	E122.70°	N24.86°
LLJ962	Proteobacteria	Alphaproteobacteria	Hyphomicrobiales;	Stappiaceae	Stappia	indica	Seawater	0	0	1	0	1	CCGGGGGGGCGGCCTTACACATGCAAGTCGAACGGTCTCTTCGGAGGCAGTGGCAGACGGGTGAGTAACGCGTGGGAACATACCTTTCGGTACGGAACAACAGTTGGAAACGACTGCTAATACCGTATACGCCCTGAGGGGGAAAGATTTATCGCCGAGAGATTGGCCCGCGTTGGATTAGCTAGTTGGTGGGGTAATGGCCTACCAAGGCGACGATCCATAGCTGGTCTGAGAGGATGATCAGCCACACTGGGACTGAGACACGGCCCAGACTCCTACGGGAGGCAGCAGTGGGGAATATTGGACAATGGGCGCAAGCCTGATCCAGCCATGCCGCGTGAGTGATGAAGGCCTTAGGGTTGTAAAGCTCTTTCGCCGGTGAAGATAATGACGGTAACC…	2016-05-28	HOBAB4 voyage, W10 station	-1205m	E122.70°	N24.86°
LXI354	Proteobacteria	Alphaproteobacteria	Rhodobacterales	Rhodobacteraceae	Thioclava	pacifica	Seawater	0	0	0	0	0	TACGCCCAGTAAATCCGAACAACGCTTGCCCCTTTCGTATTACCGCGGCTGCTGGCACGAAATTAGCCGGGGCTTCTTCTGATGTTACCGTCATCATCTTCGCATCTGAAAGAGCTTTACAACCCGAAGGCCTTCTTCACTCACGCGGCATGGCTGGATCAGGCTTCCGCCCATTGTCCAATATTCCCCACTGCTGCCTCCCGTAGGAGTCTGGGCCGTGTCTCAGTCCCAGTGTGGCTGATCATCCTCTCAAACCAGCTATGGATCGCTGACTTGGTGAGCCGTTACCTCACCAACTATCTAATCCAACGCGGGTCCATCTCTTAGCGATAAATCTTTCCCCCGAAGGGCGTATGCGGTATTAGCGGTCGTTTCCAACCGTTATCCCCCACTAAGAGG…	2016-05-28	HOBAB4 voyage, W11 station	-845m	E122.58°	N25.07°
LXI378	Proteobacteria	Alphaproteobacteria	Hyphomicrobiales;	Phyllobacteriaceae	Nitratireductor	basaltis	Seawater	0	0	0	0	0	TGGGCCAAGTTCGAAACGGTCTCTTCGGAGGCAGTGGCAGACGGGTGAGTAACGCGTGGGAATCTACCTGGCTCTACGGAACAACTCAGGGAAACTTGAGCTAATACCGTATACGCCCTTCGGGGGAAAGATTTATCGGAGTTGGATGAGCCCGCGTCTGATTAGCTAGTTGGTGGGGTAATGGCCTACCAAGGCGACGATCAGTAGCTGGTCTGAGAGGATGATCAGCCACACTGGGACTGAGACACGGCCCAGACTCCTACGGGAGGCAGCAGTGGGGAATATTGGACAATGGGCGCAAGCCTGATCCAGCCATGCCGCGTGAGTGATGAAGGCCCTAGGGTTGTAAAGCTCTTTCACCGGTGAAGATAATGACGGTAGCCGGAGAAGAAGCCCCGG…	2016-05-28	HOBAB4 voyage, W11 station	-995m	E122.58°	N25.07°
LXI382	Proteobacteria	Betaproteobacteria	Burkholderiales	Alcaligenaceae	Achromobacter	deleyi	Seawater	0	0	1	0	1	CGGGATCCCCTTACCCATGCAAGTCGAACGGCAGCACGGACTTCGGTCTGGTGGCGAGTGGCGAACGGGTGAGTAATGTATCGGAACGTGCCTAGTAGCGGGGGATAACTACGCGAAAGCGTAGCTAATACCGCATACGCCCTACGGGGGAAAGCAGGGGATCGCAAGACCTTGCACTATTAGAGCGGCCGATATCGGATTAGCTAGTTGGTGGGGTAACGGCTCACCAAGGCGACGATCCGTAGCTGGTTTGAGAGGACGACCAGCCACACTGGGACTGAGACACGGCCCAGACTCCTACGGGAGGCAGCAGTGGGGAATTTTGGACAATGGGGGAAACCCTGATCCAGCCATCCCGCGTGTGCGATGAAGGCCTTCGGGTTGTAAAGCACTTTTGGC…	2016-05-28	HOBAB4 voyage, W11 station	-995m	E122.58°	N25.07°
LXI383a	Proteobacteria	Gammaproteobacteria	Pseudomonadales	Marinobacteraceae	Marinobacter	nanhaiticus	Seawater	0	0	0	0	0	CCCGTGGCGGCAAGCCTTACACATGCCAAGTCGAGCGGTAACAGGGGGAGCTTGCTCCCCGCTGACGAGCGGCGGACGGGTGAGTAATGCATAGGAAACTGCCCAGTAGTGGGGGATAGCCCGGGGAAACCCGGATTAATACCGCATACGTCCTTCGGGAGAAAGCAGGGGCTCTTCGGACCTTGCGCTATTGGATGTGCCTATGTCGGATTAGCTAGTTGGTGGGGTAAGAGCCTACCAAGGCGACGATCCGTAGCTGGTCTGAGAGGATGATCAGCCACATCGGGACTGAGACACGGCCCGAACTCCTACGGGAGGCAGCAGTGGGGAATATTGGACAATGGGGGCAACCCTGATCCAGCCATGCCGCGTGTGTGAAGAAGGCTTTCGGGTTGTAAA…	2016-05-28	HOBAB4 voyage, W11 station	-995m	E122.58°	N25.07°
LXI399	Proteobacteria	Alphaproteobacteria	Sphingomonadales	Erythrobacteraceae	Citromicrobium	bathyomarinum	Seawater	0	1	1	1	1	CTGGGGGCCGCCCCTCTGCATTGGCAGGTCGAACGAAGTCTTCGGACTTAGTGGCGAACGGGTGCGTAACGCGTGGGAACCTGCCCTTAGGTTCGGAATAACAGTTAGAAATGACTGCTAATGCCGGATAATGTCTTCGGACCAAAGATTTATCGCCTTTGGATGGGCCCGCGTAGGATTAGGTAGTTGGTGAGGTAAAGGCTCACCAAGCCGACGATCCTTAGCTGGTCTGAGAGGATGATCAGCCACACTGGGACTGAGACACGGCCCAGACTCCTACGGGAGGCAGCAGTAGGGAATATTGGACAATGGGCGAAAGCCTGATCCAGCAATGCCGCGTGAGTGATGAAGGCCTTAGGGTTGTAAAGCTCTTTTACCAGGGATGATAATGACAGTACC…	2016-05-28	HOBAB4 voyage, W11 station	-1044m	E122.58°	N25.07°
LXI411	Proteobacteria	Gammaproteobacteria	Oceanospirillales	Alcanivoracaceae	Alcanivorax	dieselolei	Seawater	0	0	1	0	1	CCCGTGGCGGCAGGGCCTAACACATGCAGTCGAGCGGAACGATGGGAGCTTGCTCCCAGGCGTCGAGCGGCGGACGGGTGAGTAACACGTGGGAATCTGCCCATTAGTGGGGGATAACTCGGGGAAACTCGAGCTAATACCGCATAATCCCTACGGGGGAAAGCAGGGGATCTTCGGACCTTGCGCTGATGGATGAGCCCGCGTCGGATTAGCTTGTTGGTGGGGTAATGGCCCACCAAGGCGACGATCCGTAACTGGTCTGAGAGGATGGCCAGTCACACCGGGACTGAGACACGGCCCGGACTCCTACGGGAGGCAGCAGTGGGGAATCTTGGACAATGGGCGCAAGCCTGATCCAGCCATGCCGCGTGTGTGAAGAAGGCCTTCGGGTTGTAAAGC…	2016-05-28	HOBAB4 voyage, W11 station	-1096m	E122.58°	N25.07°
LXI434a	Proteobacteria	Alphaproteobacteria	Hyphomicrobiales;	Amorphaceae	Amorphus	orientalis	Seawater	0	0	0	0	0	GGGGGCCTAACACCATTGCCAAGTCGAACGCCCCTTCGGGGGAGTGGCAGACGGGTGAGTAACGCGTGGGAACCTACCTGGTGGTTCGGAATAACTTGGGGAAACTCAAGCTAATACCGGATAAGCCCTATTGGGGAAAGATTTATCGCCATTGGATGGGCCCGCGTCGGATTAGCTAGTTGGTGTGGTAACGGCACACCAAGGCTACGATCCGTAGCTGGTCTAAGAGGATGATCAGCCACACTGGGACTGAGACACGGCCCAGACTCCTACGGGAGGCAGCAGTGGGGAATATTGGACAATGGGCGCAAGCCTGATCCAGCCATGCCGCGTGAGTGATGAAGGCCTTAGGGTTGTAAAGCTCTTTCACCGGGGAAGATAATGACGGTACCCGGAGAA…	2016-05-28	HOBAB4 voyage, W11 station	-1195m	E122.58°	N25.07°
LXI438	Proteobacteria	Alphaproteobacteria	Hyphomicrobiales;	Parvibaculaceae	Parvibaculum	indicum	Seawater	0	1	1	1	1	AGACGGGTGAGTAACACGTGGGAACCTACCCAGGAGTACGGAATAACTCAGGGAAACTTGAGCTAATACCGTATACGTCCTTCGGGAGAAAGTTTTAACGCTCTTGGATGGGCCCGCGTTGGATTAGCTAGATGGTGGGGTAATGGCCTACCATGGCGACGATCCATAGCTGGTCTGAGAGGATGATCAGCCACACTGGGACTGAGACACGGCCCAGACTCCTACGGGAGGCAGCAGTGGGGAATCTTGGACAATGGGCGCAAGCCTGATCCAGCCATGCCGCGTGAGTGATGAAGGCCCTAGGGTTGTAAAGCTCTTTCACCGGTGAAGATAATGACGGTAGCCGGAGAAGAAGCCCCGGCTAACTCCGTGCCAGCAGCCGCGGTAATACGGAGGGGG…	2016-05-28	HOBAB4 voyage, W11 station	-1244m	E122.58°	N25.07°
SQM9	Proteobacteria	Alphaproteobacteria	Sphingomonadales	Sphingomonadaceae	Blastomonas	natatoria	Seawater	0	1	1	1	1	CGGGTGCGTAACGCGTGGGAATCTACCCAGGGGTCCGGGATAACAGTTGGAAACGACTGCTAATACCGGATGATGACTTCGGTCCAAAGATTTATTGCCCTTGGATGAGCCCGCGTTGGATTAGCTAGTTGGTGAGGTAAAGGCTCACCAAGGCGACGATCCATAGCTGGTCTGAGAGGATGATCAGCCACACTGGGACTGAGACACGGCCCAGACTCCTACGGGAGGCAGCAGTGGGGAATATTGGACAATGGGCGAAAGCCTGATCCAGCAATGCCGCGTGAGTGATGAAGGCCTTAGGGTTGTAAAGCTCTTTTACCAGGGATGATAATGACAGTACCTGGAGAATAAGCTCCGGCTAACTCCGTGCCAGCAGCCGCGGTAATACGGAGGGAGCTA…	2016-05-28	HOBAB4 voyage, R10 station	-1310m	E122.41°	N24.51°
S038	Proteobacteria	Alphaproteobacteria	Rhodobacterales	Roseobacteraceae	Salipiger	marinus	Sediment	0	0	1	0	1	AGGGGGGGGCGGGCCTAACCATGCAAGTCGAGCGCACCTTCGGGTGAGCGGCGGACGGGTGAGTAACGCGTGGGAACGTACCCTTCTCTGCGGAATAGCCACTGGAAACGGTGAGTAATACCGCATACGCCCTTCGGGGGAAAGATTTATCGGAGAAGGATCGGCCCGCGTTGGATTAGGTAGTTGGTGGGGTAATGGCCTACCAAGCCTACGATCCATAGCTGGTTTGAGAGGATGATCAGCCACACTGGGACTGAGACACGGCCCAGACTCCTACGGGAGGCAGCAGTGGGGAATCTTAGACAATGGGCGCAAGCCTGATCTAGCCATGCCGCGTGAGTGAAGAAGGCCTTAGGGTCGTAAAGCTCTTTCGCTGGGGAAGATAATGACTGTACCCAG…	2014/5	HOBAB3 voyage, T3' station	-1200m	E122.589°	N25.07°
S045	Proteobacteria	Gammaproteobacteria	Pseudomonadales	Marinobacteraceae	Marinobacter	flavimaris	Sediment	0	1	1	1	1	AACCCCCATGGCAAGTCGAGCGGTAACAGATCTAGCTTGCTAGATGCTGACGAGCGGCGGACGGGTGAGTAATGCATAGGAAACTGCCCAGTAGTGGGGGATAGCCCGGGGAAACCCGGATTAATACCGCGTACGCCCTTCGGGGGAAAGCAGGGGATCTTCGGACCTTGCGCTATTGGATGTGCCTATGTCGGATTAGCTAGTTGGTGGGGTAAAGGCCTACCAAGGCGACGATCCGTAGCTGGTCTGAGAGGATGATCAGCCACATCGGGACTGAGACACGGCCCGAACTCCTACGGGAGGCAGCAGTGGGGAATATTGGACAATGGGGGCAACCCTGATCCAGCCATGCCGCGTGTGTGAAGAAGGCTTTCGGGTTGTAAAGCACTTTCAGTGAGG…	2014/5	HOBAB3 voyage, T3' station	-1200m	E122.589°	N25.07°
S051	Proteobacteria	Gammaproteobacteria	Oceanospirillales	Alcanivoracaceae	Alcanivorax	borkumensis	Sediment	0	0	0	0	0	CGCATGGGGGCAGCCTACACATGCAGTCGAGCGGAACGATCCTAGCTTGCTAGGAGGCGTCGAGCGGCGGACGGGTGAGTAACACGTGAGAATCTGCCCATTAGTGGGGGATAACCTGGGGAAACCCAGGCTAATACCGCATAATCCCTACGGGGGAAAGCAGGGGACCTTCGGGCCTTGTGCTGATGGATGAGCTCGCGTCGGATTAGCTTGTTGGTGAGGTAATGGCTCACCAAGGCGACGATCCGTAGCTGGTCTTAGAGGATGATCAGCCACACCGGGACTGAGACACGGCCCGGACTCCTACGGGAGGCAGCAGTGGGGAATCTTGGACAATGGGGGCAACCCTGATCCAGCCATGCCGCGTGTGTGAAGAAGGCCTTCGGGTTGTAAAGCACT…	2014/5	HOBAB3 voyage, T3' station	-1200m	E122.589°	N25.07°
S056	Proteobacteria	Gammaproteobacteria	Oceanospirillales	Halomonadaceae	Halomonas	titanicae	Sediment	0	0	0	0	0	GCCAGTTGCGGCGGGCCTAACACATGCAAGTCGAGCGGTAACAGGGGTAGCTTGCTACCCGCTGACGAGCGGCGGACGGGTGAGTAATGCATAGGAATCTGCCCGATAGTGGGGGATAACCTGGGGAAACCCAGGCTAATACCGCATACGTCCTACGGGAGAAAGGGGGCTTCGGCTCCCGCTATTGGATGAGCCTATGTCGGATTAGCTAGTTGGTGAGGTAATGGCTCACCAAGGCAACGATCCGTAGCTGGTCTGAGAGGATGATCAGCCACATCGGGACTGAGACACGGCCCGAACTCCTACGGGAGGCAGCAGTGGGGAATATTGGACAATGGGGGCAACCCTGATCCAGCCATGCCGCGTGTGTGAAGAAGGCCCTCGGGTTGTAAAGCACTT…	2014/5	HOBAB3 voyage, T3' station	-1206m	E122.578°	N25.07°
YESM9	Firmicutes	Bacilli	Bacillales	Bacillaceae	Metabacillus	crassostreae	Sediment	0	0	0	0	0	GCGGACGGGTGAGTAACACGTGGGTAACCTGCCTGTAAGATTGGGATAACTCCGGGAAACCGGAGCTAATACCGGATAACATTTTGAACCGCATGGTTCGAAATTGAAAGATGGCTTCTAGCTATCACTTACAGATGGACCCGCGGCGCATTAGCTAGTTGGTGAGGTAACGGCTCACCAAGGCAACGATGCGTAGCCGACCTGAGAGGGTGATCGGCCACACTGGGACTGAGACACGGCCCAGACTCCTACGGGAGGCAGCAGTAGGGAATCTTCCGCAATGGACGAAAGTCTGACGGAGCAACGCCGCGTGAACGATGAAGGCCTTCGGGTCGTAAAGTTCTGTTGTTAGGGAAGAACAAGTACCAGAGTAACTGCTGGTACCTTGACGGTACCTAA…	2016-05-28	HOBAB4 voyage, R11 station	-1165m	E122.34°	N25.03°
RABM7	Firmicutes	Bacilli	Bacillales	Bacillaceae	Gracilibacillus	marinus	Sediment	0	0	0	0	0	GACGTTTGTGGAATGAGCGGCGGACGGGTGAGTAACACGTGGGCAACCTGCCTGTAAGACTGGGATAACTCCGGGAAACCGGGGCTAATACCGGATAACACTTATTACCACATGATGATAAGTTGAAAGGTGGCTTATGCTACCACTTACAGATGGGCCCGCGGCGCATTAGCTAGTTGGTGAGGTAACGGCTCACCAAGGCAACGATGCGTAGCCGACCTGAGAGGGTGATCGGCCACACTGGGACTGAGACACGGCCCAGACTCCTACGGGAGGCAGCAGTAGGGAATCTTCCGCAATGGACGAAAGTCTGACGGAGCAACGCCGCGTGAACGAAGAAGGTTTTCGGATCGTAAAGTTCTGTTGTTAGGGAAGAACAAGTACCGTTCGAATAGGGCG…	2016-05-28	HOBAB4 voyage, R11a station	-1296m	E122.34°	N25.04°
RASM11	Proteobacteria	Gammaproteobacteria	Pseudomonadales	Pseudomonadaceae	Pseudomonas	stutzeri	Sediment	0	1	1	1	1	CAGCGGCGGACGGGTGAGTAATGCCTAGGAATCTGCCTGGTAGTGGGGGACAACGTTTCGAAAGGAACGCTAATACCGCATACGTCCTACGGGAGAAAGTGGGGGATCTTCGGACCTCACGCTATCAGATGAGCCTAGGTCGGATTAGCTAGTTGGTGAGGTAAAGGCTCACCAAGGCGACGATCCGTAACTGGTCTGAGAGGATGATCAGTCACACTGGAACTGAGACACGGTCCAGACTCCTACGGGAGGCAGCAGTGGGGAATATTGGACAATGGGCGAAAGCCTGATCCAGCCATGCCGCGTGTGTGAAGAAGGTCTTCGGATTGTAAAGCACTTTAAGTTGGGAGGAAGGGCAGTAAGTTAATACCTTGCTGTTTTGACGTTACCGACAGAATA…	2016-05-28	HOBAB4 voyage, R11a station	-1296m	E122.34°	N25.04°
RASR1	Proteobacteria	Alphaproteobacteria	Rhodobacterales	Rhodobacteraceae	Limimaricola	variabilis	Sediment	0	1	1	1	1	GGACGGGTTAGTAACGCGTGGGAACGTGCCCTTCTCTACGGAACAGTCCCGGGAAACTGGGTTTAATACCGTATACGCCCTTCGGGGGAAAGATTTATCGGAGAAGGATCGGCCCGCGTCTGATTAGATAGTTGGTGGGGTAACGGCCTACCAAGTCGACGATCAGTAGCTGGTTTGAGAGGATGATCAGCAACACTGGGACTGAGACACGGCCCAGACTCCTACGGGAGGCAGCAGTGGGGAATCTTAGACAATGGGCGCAAGCCTGATCTAGCCATGCCGCGTGAGTGATGAAGGCCTTAGGGTCGTAAAGCTCTTTCGCTGGGGAAGATAATGACGGTACCCAGTAAAGAAACCCCGGCTAACTCCGTGCCAGCAGCCGCGGTAATACGGAGGGGG…	2016-05-28	HOBAB4 voyage, R11a station	-1296m	E122.34°	N25.04°
RASR10	Proteobacteria	Alphaproteobacteria	Rhodobacterales	Rhodobacteraceae	Yangia	pacifica	Sediment	0	1	1	1	1	AGTAACGCGTGGGAACGTGCCCTTCTCTACGGAATAGTCCCGGGAAACTGGGTTTAATACCGTATACGCCCTTCGGGGGAAAGATTTATCGGAGAAGGATCGGCCCGCGTTAGATTAGGTAGTTGGTGGGGTAATGGCCTACCAAGCCTACGATCTATAGCTGGTTTGAGAGGATGATCAGCCACACTGGGACTGAGACACGGCCCAGACTCCTACGGGAGGCAGCAGTGGGGAATCTTAGACAATGGGGGCAACCCTGATCTAGCCATGCCGCGTGAGTGATGAAGGCCTTAGGGTCGTAAAGCTCTTTCGCTGGGGAAGATAATGACTGTACCCAGTAAAGAAACCCCGGCTAACTCCGTGCCAGCAGCCGCGGTAATACGGAGGGGGTTAGCGTTG…	2016-05-28	HOBAB4 voyage, R11a station	-1296m	E122.34°	N25.04°
RASR5	Proteobacteria	Alphaproteobacteria	Rhodobacterales	Sphingomonadaceae	Sphingobium	yanoikuyae	Sediment	1	1	0	0	1	GGGTGCGTAACGCGTGGGAATCTGCCCTTGGGTTCGGAATAACTTCTGGAAACGGAAGCTAATACCGGATGATGACGTAAGTCCAAAGATTTATCGCCCAAGGATGAGCCCGCGTAGGATTAGCTAGTTGGTGGGGTAAAGGCCCACCAAGGCGACGATCCTTAGCTGGTCTGAGAGGATGATCAGCCACACTGGGACTGAGACACGGCCCAGACTCCTACGGGAGGCAGCAGTAGGGAATATTGGACAATGGGCGAAAGCCTGATCCAGCAATGCCGCGTGAGTGATGAAGGCCTTAGGGTTGTAAAGCTCTTTTACCCGGGATGATAATGACAGTACCGGGAGAATAAGCTCCGGCTAACTCCGTGCCAGCAGCCGCGGTAATACGGAGGGAGCTAG…	2016-05-28	HOBAB4 voyage, R11a station	-1296m	E122.34°	N25.04°
RASR6	Proteobacteria	Alphaproteobacteria	Rhodobacterales	Rhodobacteraceae	Paracoccus	zeaxanthinifaciens	Sediment	0	0	0	0	0	TAACGCGTGGGAACGTGCCCTTTGCTACGGAATAGTCCCGGGAAACTGGGTTTAATACCGTATGTGCCCTCCATTTTGGTGATGGTTGGGGAAAGATTTATCGGCAAAGGATCGGCCCGCGTTGGATTAGGTAGTTGGTGGGGTAATGGCCTACCAAGCCGACGATCCATAGCTGGTTTGAGAGGATGATCAGCCACACTGGGACTGAGACACGGCCCAGACTCCTACGGGAGGCAGCAGTGGGGAATCTTAGACAATGGGGGCAACCCTGATCTAGCCATGCCGCGTGAGTGATGAAGGCCCTAGGGTTGTAAAGCTCTTTCAGCTGGGAAGATAATGACGGTACCAGCAGAAGAAGCCCCGGCTAACTCCGTGCCAGCAGCCGCGGTAATACGGAGG…	2016-05-28	HOBAB4 voyage, R11a station	-1296m	E122.34°	N25.04°
RASR8	Proteobacteria	Alphaproteobacteria	Sphingomonadales	Sphingomonadaceae	Novosphingobium	pentaromativorans	Sediment	0	1	0	0	1	GTGGGAATCTGCCCCTCGGTTCGGAATAACTAGGAGAAATTCTAGCTAATACCGGATGATGACTTCGGTCCAAAGATTTATCGCCGAGGGATGAGCCCGCGTTGGATTAGCTAGTTGGTGGGGTAAAGGCCTACCAAGGCGACGATCCATAGCTGGTCTGAGAGGATGATCAGCCACACTGGGACTGAGACACGGCCCAGACTCCTACGGGAGGCAGCAGTGGGGAATATTGGACAATGGGCGAAAGCCTGATCCAGCAATGCCGCGTGAGTGATGAAGGCCTTAGGGTTGTAAAGCTCTTTTACCAGGGATGATAATGACAGTACCTGGAGAATAAGCTCCGGCTAACTCCGTGCCAGCAGCCGCGGTAATACGGAGGGAGCTAGCGTTGTTCGGAAT…	2016-05-28	HOBAB4 voyage, R11a station	-1296m	E122.34°	N25.04°
RPZM11	Actinobacteria	Actinomycetia	Corynebacteriales	Nocardiaceae	Rhodococcus	hoagii equi	Sediment	0	1	1	1	1	ACGAGTGGCGAACGGGTGAGTAACACGTGGGTGATCTGCCCTGCACTCTGGGATAAGCCTGGGAAACTGGGTCTAATACCGGATATGAGCTCCTGTCGCATGGCGGGGGTTGGAAAGGTTTACTGGTGCAGGATGGGCCCGCGGCCTATCAGCTTGTTGGTGGGGTAATGGCCTACCAAGGCGACGACGGGTAGCCGGCCTGAGAGGGCGACCGGCCACACTGGGACTGAGACACGGCCCAGACTCCTACGGGAGGCAGCAGTGGGGAATATTGCACAATGGGCGAAAGCCTGATGCAGCGACGCCGCGTGAGGGATGACGGCCTTCGGGTTGTAAACCTCTTTCAGCAGGGACGAAGCGAGAGTGACGGTACCTGCAGAAGAAGCACCGGCCAACTAC…	2016/6/8	HOBAB4 voyage, R10 station	-1333m	E122.42°	N24.50°
RPSM8	Firmicutes	Bacilli	Bacillales	Bacillaceae	Mesobacillus	thioparans	Sediment	0	1	1	1	1	GATCAGCGGCGGACGGGTGAGTAACACGTGGGCAACCTGCCTGTAAGACTGGGATAACTTCGGGAAACCGGAGCTAATACCGGATAATCCTTTCCCTCACATGAGGGAAAGCTGAAAGACGGTTTCGGCTGTCACTTACAGATGGGCCCGCGGCGCATTAGCTAGTTGGTGAGGTAACGGCTCACCAAGGCAACGATGCGTAGCCGACCTGAGAGGGTGATCGGCCACACTGGGACTGAGACACGGCCCAGACTCCTACGGGAGGCAGCAGTAGGGAATCTTCCGCAATGGACGAAAGTCTGACGGAGCAACGCCGCGTGAACGATGAAGGCTTTCGGGTCGTAAAGTTCTGTTGTCAGGGAAGAACAAGTACCGGAGTAACTGCCGGTACCTTGACGG…	2018/6/8	HOBAB4 voyage, R10 station	-1333m	E122.42°	N24.50°
RPSR15	Firmicutes	Bacilli	Bacillales	Bacillaceae	Lysinibacillus	xylanilyticus	Sediment	0	1	1	1	1	GCTCCTTTGACGTTAGCGGCGGACGGGTGAGTAACACGTGGGCAACCTACCTTATAGTTTGGGATAACTCCGGGAAACCGGGGCTAATACCGAATAATCTATTTTACTTCATGGTGAAATACTGAAAGACGGTTTCGGCTGTCGCTATAAGATGGGCCCGCGGCGCATTAGCTAGTTGGTGAGGTAACGGCTCACCAAGGCGACGATGCGTAGCCGACCTGAGAGGGTGATCGGCCACACTGGGACTGAGACACGGCCCAGACTCCTACGGGAGGCAGCAGTAGGGAATCTTCCACAATGGGCGAAAGCCTGATGGAGCAACGCCGCGTGAGTGAAGAAGGTTTTCGGATCGTAAAACTCTGTTGTAAGGGAAGAACAAGTACAGTAGTAACTGGCTGT…	2018/6/8	HOBAB4 voyage, R10 station	-1333m	E122.42°	N24.50°
RPSR8	Firmicutes	Bacilli	Bacillales	Bacillaceae	Fictibacillus	enclensis	Sediment	0	1	1	1	1	GCTCCTCTGATTTAGCGGCGGACGGGTGAGTAACACGTGGGTAACCTGCCTGTAAGACGGGGATAACTCCGGGAAACCGGAGCTAATACCGGATGATAACGAGAAGCGCCTGCTTCTTTTTTGAAAGTCGGTTTCGGCTGACGCTTACAGATGGGCCCGCGGCGCATTAGCTAGTTGGTGAGGTAACGGCTCACCAAGGCGACGATGCGTAGCCGACCTGAGAGGGTGATCGGCCACACTGGGACTGAGACACGGCCCAGACTCCTACGGGAGGCAGCAGTAGGGAATCTTCGGCAATGGACGAAAGTCTGACCGAGCAACGCCGCGTGAGCGATGAAGGCCTTCGGGTCGTAAAGCTCTGTTGTCAGAGAAGAACAAGTACCGGAGTAACTGCCGGTA…	2018/6/8	HOBAB4 voyage, R10 station	-1333m	E122.42°	N24.50°
RPZM19	Firmicutes	Bacilli	Bacillales	Bacillaceae	Bacillus	mycoides	Sediment	0	1	1	1	1	GCGGCGGACGGGTGAGTAACACGTGGGTAACCTACCCATAAGACTGGGATAACTCCGGGAAACCGGGGCTAATACCGGATAATATTTTGAACTGCATAGTTCGAAATTGAAAGGCGGCTTCGGCTGTCACTTATGGATGGACCCGCGTCGCATTAGCTAGTTGGTGAGGTAACGGCTCACCAAGGCGACGATGCGTAGCCGACCTGAGAGGGTGATCGGCCACACTGGGACTGAGACACGGCCCAGACTCCTACGGGAGGCAGCAGTAGGGAATCTTCCGCAATGGACGAAAGTCTGACGGAGCAACGCCGCGTGAGTGATGAAGGCTTTCGGGTCGTAAAACTCTGTTGTTAGGGAAGAACAAGTGCTAGTTGAATAAGCTGGCACCTTGACGGTACC…	2018/6/8	HOBAB4 voyage, R10 station	-1333m	E122.42°	N24.50°
RPZR1	Firmicutes	Bacilli	Bacillales	Planococcaceae	Solibacillus	isronensis	Sediment	0	1	1	1	1	GCGGCGGACGGGTGAGTAACACGTGGGTAACCTACCTTATAGATTGGGATAACTCCGGGAAACCGGGGCTAATACCGAATAATACTTTTTAACACATGTTTGAAAGTTGAAAGACGGTTTCGGCTGTCACTATAAGATGGACCCGCGGCGCATTAGCTAGTTGGTGAGGTAACGGCTCACCAAGGCAACGATGCGTAGCCGACCTGAGAGGGTGATCGGCCACACTGGGACTGAGACACGGCCCAGACTCCTACGGGAGGCAGCAGTAGGGAATCTTCCACAATGGACGAAAGTCTGATGGAGCAACGCCGCGTGAGTGAAGAAGGATTTCGGTTCGTAAAACTCTGTTGCAAGGGAAGAACAAGTAGCGTAGTAACTGGCGCTACCTTGACGGTACCT…	2018/6/8	HOBAB4 voyage, R10 station	-1333m	E122.42°	N24.50°
RPZR10	Firmicutes	Bacilli	Bacillales	Planococcaceae	Viridibacillus	arvi	Sediment	0	0	0	0	0	TCTGATTTAGCGGCGGACGGGTGAGTAACACGTGGGCAACCTACCTAGTAGATTGGGATAACTCCGGGAAACCGGGGCTAATACCGAATAATCCATTTTGTCACATGGCAAAATGCTGAAAGGCGGTTTCGGCTGTCACTACTAGATGGGCCCGCGGTGCATTAGCTAGTTGGTGGGGTAATGGCCTACCAAGGCAACGATGCATAGCCGACCTGAGAGGGTGATCGGCCACATTGGGACTGAGACACGGCCCAAACTCCTACGGGAGGCAGCAGTAGGGAATCTTCCACAATGGACGAAAGTCTGATGGAGCAACGCCGCGTGAGTGATGAAGGTTTTCGGATCGTAAAACTCTGTTGTAAGGGAAGAACAAGTACGTTAGTAACTGAACGTACCTTG…	2018/6/8	HOBAB4 voyage, R10 station	-1333m	E122.42°	N24.50°
RPZR20	Firmicutes	Bacilli	Bacillales	Paenibacillaceae	Paenibacillus	polysaccharolyticus	Sediment	0	0	0	0	0	ATGGTTAGCGGCGGACGGGTGAGTAACACGTAGGCAACCTGCCCTCAAGCTTGGGACAACTACCGGAAACGGTAGCTAATACCGAATACTTGTTTTCTTCGCCTGAAGGAAACTGGAAAGACGGAGCAATCTGTCACTTGGGGATGGGCCTGCGGCGCATTAGCTAGTTGGTGAGGTAACGGCTCACCAAGGCGACGATGCGTAGCCGACCTGAGAGGGTGATCGGCCACACTGGGACTGAGACACGGCCCAGACTCCTACGGGAGGCAGCAGTAGGGAATCTTCCGCAATGGGCGAAAGCCTGACGGAGCAATGCCGCGTGAGTGATGAAGGTTTTCGGATCGTAAAGCTCTGTTGCCAGGGAAGAACGCTTGGGAGAGTAACTGCTCTCAAGGTGAC…	2018/6/8	HOBAB4 voyage, R10 station	-1333m	E122.42°	N24.50°
RPZR7	Firmicutes	Bacilli	Bacillales	Planococcaceae	Bhargavaea	ginsengi	Sediment	0	0	1	0	1	TTCAGCGGCGGACGGGTGAGTAACACGTGGGCAACCTGCCTGTAAGATCGGGATAACTCCGGGAAACCGGGGCTAATACCGGATGGTTCCTTCCTCCGCATGGAGGAAGGCGGAAAGACGGTTTCGGCTGTCACTTACAGATGGGCCCGCGGCGCATTAGCTAGTTGGTGGGGTAATGGCCTACCAAGGCAACGATGCGTAGCCGACCTGAGAGGGTGATCGGCCACACTGGGACTGAGACACGGCCCAGACTCCTACGGGAGGCAGCAGTAGGGAATCTTCCGCAATGGACGAAAGTCTGACGGAGCAACGCCGCGTGAGCGAAGAAGGCCTTCGGGTCGTAAAGCTCTGTTGTAAGGGAAGAACAAGCATCGGTTAACTGCCGGTGCCCTGACGGTA…	2018/6/8	HOBAB4 voyage, R10 station	-1333m	E122.42°	N24.50°
RPZS10	Firmicutes	Bacilli	Bacillales	Sporolactobacillaceae	Fictibacillus	rigui	Sediment	0	0	0	0	0	TTGCTCCTCTGATTTAGCGGCGGACGGGTGAGTAACACGTGGGTAACCTGCCTGTAAGACGGGGATAACTTCGGGAAACCGAAGCTAATACCGGATAATAAAGAGAGACTCCTGTTTCTTTTTTGAAAGTCGGTTTCGGCTGACGCTTACAGATGGGCCCGCGGCGCATTAGCTAGTTGGTGAGGTAACGGCTCACCAAGGCCACGATGCGTAGCCGACCTGAGAGGGTGATCGGCCACACTGGGACTGAGACACGGCCCAGACTCCTACGGGAGGCAGCAGTAGGGAATCTTCGGCAATGGACGAAAGTCTGACCGAGCAACGCCGCGTGAGCGATGAAGGCCTTCGGGTCGTAAAGCTCTGTTGTCAGAGAAGAACAAGTACCGGAGTAACTGCCGG…	2018/6/8	HOBAB4 voyage, R10 station	-1333m	E122.42°	N24.50°
RPZS13	Firmicutes	Bacilli	Bacillales	Bacillaceae	Neobacillus	drentensis	Sediment	0	1	0	0	1	TGGTTAGCGGCGGACGGGTGAGTAACACGTGGGCAACCTGCCTGTAAGACTGGGATAACACCGGGAAACCGGTGCTAATACCGGATAATCCTTTTCCTCTCATGAGGAAAAGCTGAAAGTCGGTTTACGCTGACACTTACAGATGGGCCCGCGGCGCATTAGCTAGTTGGTGAGGTAACGGCTCACCAAGGCGACGATGCGTAGCCGACCTGAGAGGGTGATCGGCCACACTGGGACTGAGACACGGCCCAGACTCCTACGGGAGGCAGCAGTAGGGAATCTTCCGCAATGGACGAAAGTCTGACGGAGCAACGCCGCGTGAGCGATGAAGGCCTTCGGGTCGTAAAGCTCTGTTGTTAGGGAAGAACAAGTATCGGAGTAACTGCCGGTACCTTGACG…	2018/6/8	HOBAB4 voyage, R10 station	-1333m	E122.42°	N24.50°
RPZS2	Firmicutes	Bacilli	Bacillales	Bacillaceae	Falsibacillus	pallidus	Sediment	0	0	0	0	0	CTCCCTGATATCAGCGGCGGACGGGTGAGTAACACGTGGGCAACCTGCCTGTAAGACTGGGATAACTCCGGGAAACCGGGGCTAATACCGGATAATTCCTTCCTCCTCCTGGAGGAAGGCTGAAAGATGGTTTCGGCTATCACTTACAGATGGGCCCGCGGCGCATTAGCTAGTTGGTGAGGTAACGGCTCACCAAGGCCACGATGCGTAGCCGACCTGAGAGGGTGATCGGCCACACTGGGACTGAGACACGGCCCAGACTCCTACGGGAGGCAGCAGTAGGGAATCTTCCGCAATGGACGAAAGTCTGACGGAGCAACGCCGCGTGAGTGAAGAAGGTTTTCGGATCGTAAAACTCTGTTGTTAGGGAAGAACAAGTGCGAGAGTAACTGCTCGCAC…	2018/6/8	HOBAB4 voyage, R10 station	-1333m	E122.42°	N24.50°
RPZS20	Firmicutes	Bacilli	Bacillales	Bacillaceae	Metabacillus	idriensis	Sediment	0	0	0	0	0	GGCGGACGGGTGAGTAACACGTGGGCAACCTGCCTGTAAGACTGGGATAACTCCGGGAAACCGGAGCTAATACCGGATACTATGTCAAACCGCATGGTTTGACATTCAAAGACGGTTTCGGCTGTCACTTACAGATGGGCCCGCGGCGCATTAGCTAGTTGGTGAGGTAACGGCTCACCAAGGCGACGATGCGTAGCCGACCTGAGAGGGTGATCGGCCACACTGGGACTGAGACACGGCCCAGACTCCTACGGGAGGCAGCAGTAGGGAATCTTCCGCAATGGACGAAAGTCTGACGGAGCAACGCCGCGTGAGTGATGAAGGTTTTCGGATCGTAAAACTCTGTTGTCAGGGAAGAACAAGTGCCGGAGTAACTGCCGGCGCCTTGACGGTACCTGA…	2018/6/8	HOBAB4 voyage, R10 station	-1333m	E122.42°	N24.50°
ljccs16088	Firmicutes	Bacilli	Bacillales	Bacillaceae	Alkalihalobacillus	clausii	Sediment	0	0	1	0	1	CCGGGGGGCGTGCCTAATACATGCAGTCGAGCGGAGTTTCAAGAAGCTTGCTTTTTGAAACTTAGCGGCGGACGGGTGAGTAACACGTGGGCAACCTGCCCCTTAGACTGGGATAACTCCGGGAAACCGGAGCTAATACCGGATAATCCCTTTCTCCACCTGGAGAGAGGGTGAAAGATGGCTTCGGCTATCACTAGGGGATGGGCCCGCGGCGCATTAGCTAGTTGGTAAGGTAACGGCTTACCAAGGCAACGATGCGTAGCCGACCTGAGAGGGTGATCGGCCACACTGGGACTGAGACACGGCCCAGACTCCTACGGGAGGCAGCAGTAGGGAATCTTCCGCAATGGACGAAAGTCTGACGGAGCAACGCCGCGTGAGTGAGGAAGGCCTTCGGGT…	2018/6/8	HOBAB4 voyage, R10-P1 station	-1333.2m	E122.70°	N24.84°
ljccs16091	Firmicutes	Bacilli	Bacillales	Bacillaceae	Ornithinibacillus	contaminans	Sediment	0	0	1	0	1	GGCATGGCGGGGTGCTATACATGCAAGTCGAGCGAATCTGAGGGAGCTTGCTCCCAAAGATTAGCGGCGGACGGGTGAGTAACACGTGGGCAACCTGCCTGTAAGACTGGGATAACTTCGGGAAACCGGAGCTAATACCGGATAATCCCTTTCCTCACATGAGGAAAGGCTGAAAGACGGTTTCGGCTGTCACTTACAGATGGGCCCGCGGCGCATTAGCTAGTTGGTGAGGTAACGGCTCACCAAGGCCACGATGCGTAGCCGACCTGAGAGGGTGATCGGCCACACTGGGACTGAGACACGGCCCAGACTCCTACGGGAGGCAGCAGTAGGGAATCTTCCGCAATGGACGAAAGTCTGACGGAGCAACGCCGCGTGAGTGATGAAGGTTTTCGGATC…	2018/6/8	HOBAB4 voyage, R10-P1 station	-1333.2m	E122.70°	N24.84°
YESM4	Firmicutes	Bacilli	Bacillales	Bacillaceae	Bacillus	tianshenii	Sediment	0	1	1	1	1	GTTAGCGGCGGACGGGTGAGTAACACGTGGGCAACCTGCCCTTGAGACTGGGATAACTTCGGGAAACCGGAGCTAATACCGGATAATATGAGGAACCTCCTGGTTCCTTATTGAAAGATGGTTTCGGCTATCACTCAAGGATGGGCCCGCGGCGCATTAGCTAGTTGGTGAGGTAACGGCTCACCAAGGCGACGATGCGTAGCCGACCTGAGAGGGTGATCGGCCACACTGGGACTGAGACACGGCCCAGACTCCTACGGGAGGCAGCAGTAGGGAATCTTCCACAATGGACGAAAGTCTGATGGAGCAACGCCGCGTGAGTGATGAAGGCCTTCGGGTCGTAAAGCTCTGTTGTTAGGGAAGAACAAGTGCGAGAGTAACTGCTCGCGCCTTGACGGT…	2018/6/8	HOBAB4 voyage, R11 station	-1165m	E122.34°	N25.03°
YESR20	Firmicutes	Bacilli	Bacillales	Bacillaceae	Cytobacillus	oceanisediminis	Sediment	0	0	0	0	0	CCCGCAAGTTAGCGGCGGACGGGTGAGTAACACGTGGGCAACCTGCCTGTAAGACTGGGATAACTCCGGGAAACCGGGGCTAATACCGGATAATTCTTTTCCTCTCATGAGGAAAAGCTGAAAGATGGTTTCGGCTATCACTTACAGATGGGCCCGCGGCGCATTAGCTAGTTGGTGAGGTAACGGCTCACCAAGGCAACGATGCGTAGCCGACCTGAGAGGGTGATCGGCCACACTGGGACTGAGACACGGCCCAGACTCCTACGGGAGGCAGCAGTAGGGAATCTTCCGCAATGGACGAAAGTCTGACGGAGCAACGCCGCGTGAGTGATGAAGGTTTTCGGATCGTAAAACTCTGTTGTTAGGGAAGAACAAGTACCGGAGTAACTGCCGGTACCT…	2018/6/8	HOBAB4 voyage, R11 station	-1165m	E122.34°	N25.03°
YESS1	Firmicutes	Bacilli	Bacillales	Bacillaceae	Halobacillus	trueperi	Sediment	0	0	1	0	1	TTCGGGGTGAAGCTCGTGGAACGAGCGGCGGACGGGTGAGTAACACGTGGGCAACCTGCCTGTAAGATCGGAATAACCCCGGGAAACCGGGGCTAATGCCGGGTAATACTTTCTTTCGCATGAAGGAAAGTTGAAAGATGGCTTCTCGCTATCACTTACAGATGGGCCCGCGGCGCATTAGCTAGTTGGTGAGGTAACGGCTCACCAAGGCGACGATGCGTAGCCGACCTGAGAGGGTGATCGGCCACACTGGGACTGAGACACGGCCCAGACTCCTACGGGAGGCAGCAGTAGGGAATCTTCCGCAATGGACGAAAGTCTGACGGAGCAACGCCGCGTGAACGATGAAGGTCTTCGGATCGTAAAGTTCTGTTGTTAGGGAAGAACAAGTACCGTGCG…	2018/6/8	HOBAB4 voyage, R11 station	-1165m	E122.34°	N25.03°
YESS5	Firmicutes	Bacilli	Bacillales	Bacillaceae	Bacillus	thuringiensis	Sediment	0	1	0	0	1	CTCAAGAAGTTAGCGGCGGACGGGTGAGTAACACGTGGGTAACCTGCCCATAAGACTGGGATAACTCCGGGAAACCGGGGCTAATACCGGATAATATTTTGAACTGCATGGTTCGAAATTGAAAGGCGGCTTCGGCTGTCACTTATGGATGGACCCGCGTCGCATTAGCTAGTTGGTGAGGTAACGGCTCACCAAGGCAACGATGCGTAGCCGACCTGAGAGGGTGATCGGCCACACTGGGACTGAGACACGGCCCAGACTCCTACGGGAGGCAGCAGTAGGGAATCTTCCGCAATGGACGAAAGTCTGACGGAGCAACGCCGCGTGAGTGATGAAGGCTTTCGGGTCGTAAAACTCTGTTGTTAGGGAAGAACAAGTGCTAGTTGAATAAGCTGGCAC…	2018/6/8	HOBAB4 voyage, R11 station	-1165m	E122.34°	N25.03°
CJG035	Proteobacteria	Alphaproteobacteria	Sphingomonadales	Erythrobacteraceae	Erythrobacter	luteum	Sediment	0	1	1	1	1	GCGGGGGGGGCATGCTCATACATGCAGTCGACGAAGCCTTCGGGCTTAGTGGCGAACGGGTGCGTAACGCGTGGGAACCTGCCCTTAGGTTCGGAATAACAGTTAGAAATGACTGCTAATGCCGGATAATGTCTTCGGACCAAAGATTTATCGCCTTTGGATGGGCCCGCGTAGGATTAGCTAGTTGGTGTGGTAATGGCGCACCAAGGCGACGATCCTTAGCTGGTCTGAGAGGATGATCAGCCACACTGGGACTGAGACACGGCCCAGACTCCTACGGGAGGCAGCAGTAGGGAATATTGGACAATGGGCGAAAGCCTGATCCAGCAATGCCGCGTGAGTGATGAAGGCCTTAGGGTTGTAAAGCTCTTTTACCAGGGATGATAATGACAGTACCTG…	2018/6/8	HOBAB4 voyage, R11 station	-1253m	E122.71°	N25.07°
CJG154	Proteobacteria	Gammaproteobacteria	Oceanospirillales	Oceanospirillaceae	Marinobacterium	stanieri	Sediment	0	0	1	0	1	CGCAAGGGCGGAAGCTACACATGCAAGTCGAGCGGTAACAGAACTAGCTTGCTAGTTGCTGACGAGCGGCGGACGGGTGAGTAACGCGTGGGAATCTGCCTGGTAGTGGGGGACAACAGTTGGAAACGACTGCTAATACCGCATACGCCCTTCGGGGGAAAGTAGGGGATCTTCGGACCTTACGCTATCAGATGAGCCCGCGTCGGATTAGCTTGTTGGTGAGGTAAAGGCTCACCAAGGCGATGATCCGTAGCTGGTCTGAGAGGATGATCAGCCACACTGGGACTGAGACACGGCCCAGACTCCTACGGGAGGCAGCAGTGGGGAATATTGGACAATGGGGGCAACCCTGATCCAGCCATGCCGCGTGTGTGAAGAAGGCCTTCGGGTTGTAAAGCA…	2018/6/8	HOBAB4 voyage, R11 station	-1253m	E122.71°	N25.07°
CJG271	Proteobacteria	Alphaproteobacteria	Sphingomonadales	Sphingomonadaceae	Sphingobium	herbicidovorans	Sediment	0	0	1	0	1	GGGGGGGGCTGGCTACACATGCAAGTCGAACGAAGCCTTCGGGCTTAGTGGCGCACGGGTGCGTAACACGTGGGAATCTGCCCTTGGGTTCGGAATAACAGTGAGAAATTACTGCTAATACCGGATGATGTCTTCGGACCAAAGATTTATCGCCCAAGGATGAGCCCGCGTAGGATTAGGTAGTTGGTGGGGTAAAGGCCTACCAAGCCGACGATCCTTAGCTGGTCTGAGAGGATGATCAGCCACACTGGGACTGAGACACGGCCCAGACTCCTACGGGAGGCAGCAGTGGGGAATATTGGACAATGGGCGAAAGCCTGATCCAGCAATGCCGCGTGAGTGATGAAGGCCTTAGGGTTGTAAAGCTCTTTTACCAGGGATGATAATGACAGTACCTGG…	2018/6/8	HOBAB4 voyage, R11 station	-1253m	E122.71°	N25.07°
YESM14	Proteobacteria	Gammaproteobacteria	Oceanospirillales	Halomonadaceae	Halomonas	meridiana	Sediment	0	0	0	0	0	TGACGAGCGGCGGACGGGTGAGTAATGCATAGGAATCTGCCCGATAGTGGGGGATAACCTGGGGAAACCCAGGCTAATACCGCATACGTCCTACGGGAGAAAGGGGGCTCCGGCTCCCGCTATGGGATGAGCCTATGTCGGATTAGCTAGTTGGTGAGGTAACGGCTCACCAAGGCCACGATCCGTAGCTGGTCTGAGAGGATGATCAGCCACATCGGGACTGAGACACGGCCCGAACTCCTACGGGAGGCAGCAGTGGGGAATATTGGACAATGGGGGAAACCCTGATCCAGCCATGCCGCGTGTGTGAAGAAGGCCCTCGGGTTGTAAAGCACTTTCAGCGAGGAAGAACGCCTAACGGTTAATACCCGCTAGGAAAGACATCACTCGCAGAAGAAG…	2018/6/8	HOBAB4 voyage, R11 station	-1165m	E122.34°	N25.03°
YESM3	Proteobacteria	Gammaproteobacteria	Alteromonadales	Idiomarinaceae	Idiomarina	fontislapidosi	Sediment	0	1	1	1	1	CTGACGAGCGGCGGACGGGTGAGTAATACTTGGGAACTTGCCTCTAGGCGGGGGACAACCACTGGAAACGGTGGCTAATACCGCATAATGTCTACGGACCAAAGTGGGGGACCTTCGGGCCTCACACCTAGAGATGGGCCCAAGTGGGATTAGCTAGTTGGTGAGGTAAAGGCTCACCAAGGCGACGATCCCTAGCTGTTCTGAGAGGATGATCAGCCACACTGGGACTGAGACACGGCCCAGACTCCTACGGGAGGCAGCAGTGGGGAATATTGCACAATGGGCGCAAGCCTGATGCAGCCATGCCGCGTGTGTGAAGAAGGCCTTCGGGTTGTAAAGCACTTTCAGTGGTGAGGAAGGTCAGTAAGTTAATAGCTTGCTGAATTGACGTTAGCCACA…	2018/6/8	HOBAB4 voyage, R11 station	-1165m	E122.34°	N25.03°
YESM7	Proteobacteria	Alphaproteobacteria	Sphingomonadales	Rhodobacteraceae	Yoonia	rosea	Sediment	1	0	0	0	0	ACGCGTGGGAACATACCCTTTTCTACGGAATAGCCTCGGGAAACTGAGAGTAATACCGTATACGCCCTTCGGGGGAAAGATTTATCGGAGAAGGATTGGCCCGCGTTTGATTAGATAGTTGGTGGGGTAATGGCCTACCAAGTCTACGATCAATAGCTGGTTTGAGAGGATGATCAGCAACACTGGGACTGAGACACGGCCCAGACTCCTACGGGAGGCAGCAGTGGGGAATCTTAGACAATGGGCGCAAGCCTGATCTAGCCATGCCGCGTGAGTGACGAAGGCCTTAGGGTCGTAAAGCTCTTTCGCCAGAGATGATAATGACAGTATCTGGTAAAGAAACCCCGGCTAACTCCGTGCCAGCAGCCGCGGTAATACGGAGGGGGTTAGCGTTGTTCG…	2018/6/8	HOBAB4 voyage, R11 station	-1165m	E122.34°	N25.03°
YESR12	Proteobacteria	Alphaproteobacteria	Rhodobacterales	Rhodobacteraceae	Ruegeria	conchae	Sediment	0	1	1	1	1	GTGGGAATATACCCTTTGGTACGGAATAGCCTCTGGAAACGGAGAGTAATACCGTATGAGCCCTTCGGGGGAAAGATTTATCGCCAAAGGATTAGCCCGCGTTAGATTAGGTAGTTGGTGGGGTAATGGCCTACCAAGCCTACGATCTATAGCTGGTTTTAGAGGATGATCAGCAACACTGGGACTGAGACACGGCCCAGACTCCTACGGGAGGCAGCAGTGGGGAATCTTGGACAATGGGGGCAACCCTGATCCAGCCATGCCGCGTGAGTGATGAAGGCCTTAGGGTCGTAAAGCTCTTTCGCCTGTGAAGATAATGACGGTAGCAGGTAAAGAAACCCCGGCTAACTCCGTGCCAGCAGCCGCGGTAATACGGAGGGGGTTAGCGTTGTTCGGAAT…	2018/6/8	HOBAB4 voyage, R11 station	-1165m	E122.34°	N25.03°
GM2	Firmicutes	Bacilli	Bacillales	Bacillaceae	Fictibacillus	halophilus	Sediment	0	0	1	0	1	GCGGCGGACGGGTGAGTAACACGTGGGTAATCTGCCTGTAAGACGGGGATAACTCCGGGAAACCGGGGCTAATACCGGATAACAAGAGAAGAAGCATTTCTTCTTTTTGAAAGTCGGCATCTCGCTGACACTTACAGATGAGCCCGCGGCGCATTAGCTAGTTGGTGAGGTAACGGCTCACCAAGGCGACGATGCGTAGCCGACCTGAGAGGGTGATCGGCCACACTGGGACTGAGACACGGCCCAGACTCCTACGGGAGGCAGCAGTAGGGAATCTTCGGCAATGGGCGAAAGCCTGACCGAGCAACGCCGCGTGAGCGATGAAGGCCTTCGGGTCGTAAAGCTCTGTTGTTAGAGAAGAACAAGTACGAGAGTAACTGCTCGTACCTTGACGGTACC…	2016-05-28	HOBAB4 voyage, TVG11-2 station	-1170m	E122.34°	N25.03°
GM8	Firmicutes	Bacilli	Bacillales	Bacillaceae	Fictibacillus	barbaricus	Sediment	0	0	1	0	1	GATTTAGCGGCGGACGGGTGAGTAACACGTGGGTAATCTGCCTGTAAGACGGGGATAACTCCGGGAAACCGGGGCTAATACCGGATAATAAGAAGAAACGCATGTTTCTTTTTTGAAAGTCGGTTTCGGCTGACACTTACAGATGAGCCCGCGGCGCATTAGCTAGTTGGTGAGGTAACGGCTCACCAAGGCGACGATGCGTAGCCGACCTGAGAGGGTGATCGGCCACACTGGGACTGAGACACGGCCCAGACTCCTACGGGAGGCAGCAGTAGGGAATCTTCGGCAATGGGCGAAAGCCTGACCGAGCAACGCCGCGTGAGCGATGAAGGCCTTCGGGTCGTAAAGCTCTGTTGTTAGAGAAGAACAAGTACGAGAGTAACTGCTCGTACCTTGACG…	2016-05-28	HOBAB4 voyage, TVG11-2 station	-1170m	E122.34°	N25.03°
GR1	Firmicutes	Bacilli	Bacillales	Paenibacillaceae	Paenibacillus	pabuli	Sediment	0	0	0	0	0	AGCGGCGGACGGGTGAGTAACACGTAGGCAACCTGCCCTCAAGTTTGGGACAACTACCGGAAACGGTAGCTAATACCGAATAGTTGTTTTCTTCGCCTGAAGGAAACTGGAAAGACGGAGCAATCTGTCACTTGGGGATGGGCCTGCGGCGCATTAGCTAGTTGGTGGGGTAACGGCTCACCAAGGCGACGATGCGTAGCCGACCTGAGAGGGTGATCGGCCACACTGGGACTGAGACACGGCCCAGACTCCTACGGGAGGCAGCAGTAGGGAATCTTCCGCAATGGGCGAAAGCCTGACGGAGCAATGCCGCGTGAGTGATGAAGGTTTTCGGATCGTAAAGCTCTGTTGCCAGGGAAGAACGCTTGGGAGAGTAACTGCTCTCAAGGTGACGGTACC…	2016-05-28	HOBAB4 voyage, TVG11-2 station	-1170m	E122.34°	N25.03°
GR8	Firmicutes	Bacilli	Bacillales	Bacillaceae	Rossellomorea	marisflavi	Sediment	0	0	1	0	1	GCGGACGGGTGAGTAACACGTGGGTAACCTGCCTGTAAGACTGGGATAACTCCGGGAAACCGGGGCTAATACCGGATAACACCTACCCCCGCATGGGGGAAGGTTGAAAGGTGGCTTCGGCTATCACTTACAGATGGACCCGCGGCGCATTAGCTAGTTGGTGAGGTAACGGCTCACCAAGGCGACGATGCGTAGCCGACCTGAGAGGGTGATCGGCCACACTGGGACTGAAACACGGCCCAAACTCCTACGGGAGGCAGCAGTAGGGAATCTTCCGCAATGGACGAAAGTCTGACGGAGCAACGCCGCGTGAGTGAAAAAGGTTTTCGGATCGTAAAACTCTGTTGTTAGGGAAGAACAAGTGCCGTTCGAATAGGGCGGCACCTTGACGGTACCTAA…	2016-05-28	HOBAB4 voyage, TVG11-2 station	-1170m	E122.34°	N25.03°
GS9	Firmicutes	Bacilli	Bacillales	Bacillaceae	Alkalihalobacillus	hwajinpoensis	Sediment	0	0	1	0	1	CTCCCTGATCTTAGCGGCGGACGGGTGAGTAACACGTGGGCAACCTGCCCTGCAGACTGGGATAACTCCGGGAAACCGGAGCTAATACCGGGTAATACATCGCACCGCATGGTGCAATGTTGAAAGTTGGCCTTTGGCTAACACTGCAGGATGGGCCCGCGGCGCATTAGCTAGTTGGTAAGGTAATGGCTTACCAAGGCGACGATGCGTAGCCGACCTGAGAGGGTGATCGGCCACACTGGGACTGAGACACGGCCCAGACTCCTACGGGAGGCAGCAGTAGGGAATCTTCCGCAATGGACGAAAGTCTGACGGAGCAACGCCGCGTGAGTGACGAAGGCCTTCGGGTCGTAAAGCTCTGTTGTTAGGGAAGAACAAGTACCGTTCGAATAGGGCGGT…	2016-05-28	HOBAB4 voyage, TVG11-2 station	-1170m	E122.34°	N25.03°
GM5	Proteobacteria	Gammaproteobacteria	Cellvibrionales	Microbulbiferaceae	Microbulbifer	agarilyticus	Sediment	0	0	0	0	0	GCGGACGGGTGAGTAATGCATAGGAATCTGCCCAGTAGTGGGGGATAGCCCGGGGAAACCCGGATTAATACCGCATACGTCCTACGGGAGAAAGCAGGGGATCTTCGGACCTTGCGCTATTGGATGAGCCTATGTCGGATTAGCTTGTTGGTGGGGTAATGGCCCACCAAGGCGACGATCCGTAGCTGGTCTGAGAGGATGATCAGCCACACTGGAACTGAGACACGGTCCAGACTCCTACGGGAGGCAGCAGTGGGGAATATTGCACAATGGGGGAAACCCTGATGCAGCCATGCCGCGTGTGTGAAGAAGGCCTTCGGGTTGTAAAGCACTTTCAGTAGGGAGGAAGGCCCTAAAGTTAATACCTTTAGGGATTGACGTTACCTACAGAAGAAGCAC…	2016-05-28	HOBAB4 voyage, TVG11-2 station	-1170m	E122.34°	N25.03°
GR9	Firmicutes	Bacilli	Bacillales	Bacillaceae	Alkalihalobacillus	berkeleyi	Sediment	0	0	1	0	1	GGACGGGTGAGTAACACGTGGGCAACCTGCCTGTAAGACTGGGATAACTCCGGGAAACCGGGGCTAATACCGGATAATACTAACCACCTCATGGTGGAAAGTTGAAAGATGGCTTTTAGCTATCACTTACAGATGGGCCCGCGGCGCATTAGCTAGTTGGTGAGGTAAGGGCTCACCAAGGCGACGATGCGTAGCCGACCTGAGAGGGTGATCGGCCACACTGGGACTGAGACACGGCCCAGACTCCTACGGGAGGCAGCAGTAGGGAATCTTCGGCAATGGGCGAAAGCCTGACCGAGCAACGCCGCGTGAGCGATGAAGGCCTTCGGGTCGTAAAGCTCTGTTGTTAGGGAAGAACAAGTACCGTTCGAATAGGGCGGTACCTTGACGGTACCTAAC…	2016-05-28	HOBAB4 voyage, TVG11-2 station	-1170m	E122.34°	N25.03°
TSR4	Firmicutes	Bacilli	Bacillales	Bacillaceae	Metabacillus	idriensis	Sediment	0	1	1	1	1	CTTGCTCCAGCAGGTTAGCGGCGGACGGGTGAGTAACACGTGGGCAACCTGCCTGTAAGACTGGGATAACTCCGGGAAACCGGAGCTAATACCGGATAGTATCTTGAACCGCATGGTTCAAGTTGGAAAGACGGTTTCGGCTGTCACTTACAGATGGGCCCGCGGCGCATTAGCTAGTTGGTGAGGTAATGGCTCACCAAGGCAACGATGCGTAGCCGACCTGAGAGGGTGATCGGCCACACTGGGACTGAGACACGGCCCAGACTCCTACGGGAGGCAGCAGTAGGGAATCTTCCGCAATGGACGAAAGTCTGACGGAGCAACGCCGCGTGAGTGATGAAGGTTTTCGGATCGTAAAACTCTGTTGTTAGGGAAGAACAAGTGCGAGAGTAACTGCTC…	2018/6/6	HOBAB4 voyage, TVG12-1 station	-3443m	E122.56°	N22.51°
TSR5	Firmicutes	Bacilli	Bacillales	Bacillaceae	Fictibacillus	phosphorivorans	Sediment	0	1	1	1	1	TTTAGCGGCGGACGGGTGAGTAACACGTGGGTAATCTGCCTGTAAGACGGGGATAACTCCGGGAAACCGGGGCTAATACCGGATAACAAGAGAAGAAGCATTTCTTCTTTTTGAAAGTCGGCATCTCGCTGACGCTTACAGATGAGCCCGCGGCGCATTAGCTAGTTGGTGAGGTAACGGCTCACCAAGGCGACGATGCGTAGCCGACCTGAGAGGGTGATCGGCCACACTGGGACTGAGACACGGCCCAGACTCCTACGGGAGGCAGCAGTAGGGAATCTTCGGCAATGGGCGAAAGCCTGACCGAGCAACGCCGCGTGAGCGATGAAGGCCTTCGGGTCGTAAAGCTCTGTTGTTAGAGAAGAACAAGTACGAGAGTAACTGCTCGTACCTTGACGG…	2016-05-28	HOBAB4 voyage, TVG12-1 station	-3443m	E122.56°	N22.51°
TSS2	Firmicutes	Bacilli	Bacillales	Bacillaceae	Domibacillus	robiginosus	Sediment	0	1	1	1	1	CAGGTCAGCGGCGGACGGGTGAGTAACACGTGGGTAACCTGCCTTGCAGATTGGGATAACTCCGGGAAACCGGGGCTAATACCGGATAACATTGAAAACTGCATGGTTTTTGTTTGAAAGGCGGCTTCGGCTGTCACTGCTAGATGGGCCCGCGGCGCATTAGCTAGTTGGTGAGGTAACGGCTCACCAAGGCGACGATGCGTAGCCGACCTGAGAGGGTGATCGGCCACACTGGGACTGAGACACGGCCCAGACTCCTACGGGAGGCAGCAGTAGGGAATCTTCCGCAATGGACGAAAGTCTGACGGAGCAACGCCGCGTGAGTGAAGAAGGTTTTCGGATCGTAAAACTCTGTTGTCAGGGAAGAACAAGTACGGGAGTAACTGCCCGTACCTTGAC…	2016-05-28	HOBAB4 voyage, TVG12-1 station	-3443m	E122.56°	N22.51°
LLJ1022	Proteobacteria	Alphaproteobacteria	Hyphomicrobiales;	Rhizobiaceae	Martelella	mediterranea	Sediment	1	0	1	0	1	TCGGGTGAGTGGCAGACGGGTGAGTAACGCGTGGGAATCTACCTTTTGGTACGGAATAGCTCCGGGAAACTGGAATTAATACCGTATGTGTCCCCCTTTCAAATGTCAGGACGCCATCAAATGCCTGCTGGCATTTGATGGGGGGAGAAAGATTTATCGCCAGGAGATGAGCCCGCGTTTGATTAGGTAGTTGGTGGGGTAATGGCCTACCAAGCCGACGATCAATAGCTGGTCTGAGAGGATGATCAGCCACATTGGGACTGAGACACGGCCCAAACTCCTACGGGAGGCAGCAGTGGGGAATATTGGACAATGGGCGCAAGCCTGATCCAGCCATGCCGCGTGAGTGATGAAGGCCCTAGGGTTGTAAAGCTCTTTCGCCGGTGAAGATAATGACTG…	2016-05-28	HOBAB4 voyage, W10 station	-1235m	E122.70°	N24.86°
RABM9	Firmicutes	Bacilli	Bacillales	Bacillaceae	Fictibacillus	arsenicus	Sediment	0	0	0	0	0	CTTGCTCCTCTGATTTAGCGGCGGACGGGTGAGTAACACGTGGGTAATCTGCCTGTAAGACGGGGATAACTCCGGGAAACCGGGGCTAATACCGGATAATAAGAAGAAACGCATGTTTCTTTTTTGAAAGTCGGTTTCGGCTGACACTTACAGATGAGCCCGCGGCGCATTAGCTAGTTGGTGAGGTAACGGCTCACCAAGGCGACGATGCGTAGCCGACCTGAGAGGGTGATCGGCCACACTGGGACTGAGACACGGCCCAGACTCCTACGGGAGGCAGCAGTAGGGAATCTTCGGCAATGGGCGAAAGCCTGACCGAGCAACGCCGCGTGAGCGATGAAGGCCTTCGGGTCGTAAAGCTCTGTTGTTAGAGAAGAACAAGTACGAGAGTAACTGCTC…	2016-05-28	HOBAB4 voyage, R11a station	-1296m	E122.34°	N25.04°
RABM11	Firmicutes	Bacilli	Bacillales	Bacillaceae	Metabacillus	indicus	Sediment	0	0	0	0	0	GGGTGAGTAACACGTGGGCAACCTGCCTGTAAGACTGGGATAACTCCGGGAAACCGGAGCTAATACCGGATACTATGTCAAACCGCATGGTTTGACATTCAAAGACGGTTTCGGCTGTCACTTACAGATGGGCCCGCGGCGCATTAGCTAGTTGGTGAGGTAATGGCTCACCAAGGCGACGATGCGTAGCCGACCTGAGAGGGTGATCGGCCACACTGGGACTGAGACACGGCCCAGACTCCTACGGGAGGCAGCAGTAGGGAATCTTCCGCAATGGACGAAAGTCTGACGGAGCAACGCCGCGTGAGTGATGAAGGTTTTCGGATCGTAAAACTCTGTTGTCAGGGAAGAACAAGTGCCGGAGTAACTGCCGGCACCTTGACGGTACCTGACCAGAAA…	2016-05-28	HOBAB4 voyage, R11a station	-1296m	E122.34°	N25.04°
RABM12	Firmicutes	Bacilli	Bacillales	Bacillaceae	Neobacillus	mesonae	Sediment	0	0	0	0	0	CTAAAGATGAGCGGCGGACGGGTGAGTAACACGTGGGCAACCTGCCTGTAAGACTGGGATAACTTCGGGAAACCGGAGCTAATACCGGATAATTCTTTTCAACTCATGTTGGAAAGCTGAAAGACGGTTTCGGCTGTCACTTACAGATGGGCCCGCGGCGCATTAGCTAGTTGGTGAGGTAACGGCTCACCAAGGCAACGATGCGTAGCCGACCTGAGAGGGTGATCGGCCACACTGGGACTGAGACACGGCCCAGACTCCTACGGGAGGCAGCAGTAGGGAATCTTCCACAATGGACGAAAGTCTGATGGAGCAACGCCGCGTGAGCGATGAAGGCCTTCGGGTCGTAAAGCTCTGTTGTTAGGGAAGAACAAGTATCGGAGTAACTGCCGGTACCTT…	2016-05-28	HOBAB4 voyage, R11a station	-1296m	E122.34°	N25.04°
RABM4	Firmicutes	Bacilli	Bacillales	Bacillaceae	Alkalihalobacillus	hemicentroti	Sediment	0	0	1	0	1	TTAGCGGCGGACGGGTGAGTAACACGTGGGCAACCTGCCCTGCAGACTGGGATAACTCCGGGAAACCGGAGCTAATACCGGGTAATACATCGCACCGCATGGTGCAATGTTGAAAGTTGGCTTTCTGAGCTAACACTGCAGGATGGGCCCGCGGCGCATTACCTAGTTGGTAAGGTAAGGGCTTACCAAGGCGACAATGCGTAGCCGACCTGAGAGGGTGATCGGCCACACTGGGACTGAGACACGGCCCAAACTCCTACGGGAGGCAGCAGTAGGGAATCTTCCGCAATGGACAAAAGTCTGACGGACCAACGCCCCGTGAGTGACAAAGGCCTTCGGGTCGTAAAGCTCTGTTGTTAGGGAAAAACAAGTACCGTTCGAATAGGGCGGTACCTTGAC…	2016-05-28	HOBAB4 voyage, R11a station	-1296m	E122.34°	N25.04°
RABM8	Firmicutes	Bacilli	Bacillales	Bacillaceae	Priestia	megaterium	Sediment	0	1	1	1	1	CTATGACGTTAGCGGCGGACGGGTGAGTAACACGTGGGCAACCTGCCTGTAAGACTGGGATAACTTCGGGAAACCGAAGCTAATACCGGATAGGATCTTCTCCTTCATGGGAGATGATTGAAAGATGGTTTCGGCTATCACTTACAGATGGGCCCGCGGTGCATTAGCTAGTTGGTGAGGTAACGGCTCACCAAGGCAACGATGCATAGCCGACCTGAGAGGGTGATCGGCCACACTGGGACTGAGACACGGCCCAGACTCCTACGGGAGGCAGCAGTAGGGAATCTTCCGCAATGGACGAAAGTCTGACGGAGCAACGCCGCGTGAGTGATGAAGGCTTTCGGGTCGTAAAACTCTGTTGTTAGGGAAGAACAAGTACAAGAGTAACTGCTTGTACCT…	2016-05-28	HOBAB4 voyage, R11a station	-1296m	E122.34°	N25.04°
RASM10	Firmicutes	Bacilli	Bacillales	Bacillaceae	Bacillus	aerophilus	Sediment	0	1	0	0	1	GGCGGACGGGTGAGTAACACGTGGGTAACCTGCCTGTAAGACTGGGATAACTCCGGGAAACCGGAGCTAATACCGGATAGTTCCTTGAACCGCATGGTTCAAGGATGAAAGACGGTTTCGGCTGTCACTTACAGATGGACCCGCGGCGCATTAGCTAGTTGGTGAGGTAACGGCTCACCAAGGCGACGATGCGTAGCCGACCTGAGAGGGTGATCGGCCACACTGGGACTGAGACACGGCCCAGACTCCTACGGGAGGCAGCAGTAGGGAATCTTCCGCAATGGACGAAAGTCTGACGGAGCAACGCCGCGTGAGTGATGAAGGTTTTCGGATCGTAAAGCTCTGTTGTTAGGGAAGAACAAGTGCAAGAGTAACTGCTTGCACCTTGACGGTACCTAA…	2016-05-28	HOBAB4 voyage, R11a station	-1296m	E122.34°	N25.04°
RASR3	Proteobacteria	Gammaproteobacteria	Moraxellales	Moraxellaceae	Acinetobacter	haemolyticus	Sediment	0	0	1	0	1	GCGGCGGACGGGTGAGTAATGCTTAGGAATCTGCCTATTAGTGGGGGACAACATTCCGAAAGGAATGCTAATACCGCATACGTCCTACGGGAGAAAGCAGGGGATCTTCGGACCTTGCGCTAATAGATGAGCCTAAGTCGGATTAGCTAGTTGGTGGGGTAAAGGCCTACCAAGGCGACGATCTGTAGCGGGTCTGAGAGGATGATCCGCCACACTGGGACTGAGACACGGCCCAGACTCCTACGGGAGGCAGCAGTGGGGAATATTGGACAATGGGCGGAAGCCTGATCCAGCCATGCCGCGTGTGTGAAGAAGGCCTTATGGTTGTAAAGCACTTTAAGCGAGGAGGAGGCTACTCTAGTTAATACCTAGAGATAGTGGACGTTACTCGCAGAATAA…	2016-05-28	HOBAB4 voyage, R11a station	-1296m	E122.34°	N25.04°
			1	with activity							0	0
				with QS activity							0	0
			0	without activity							0	0

## Sheet: statistics
				C6	C12	both	or
Proteobacteria	99
	Alphaproteobacteria	55
		Hyphomicrobiales;	12	2	5	2	5
		Maricaulales	1	1	1	1	1
		Rhodobacterales	24	9	16	8	17
		Rhodospirillales	5	2	1	1	2
		Sphingomonadales	13	9	6	5	10
	Gammaproteobacteria	41
		Alteromonadales	3	3	2	2	3
		Cellvibrionales	1	0	0	0	0
		Chromatiales	1	0	1	0	1
		Enterobacterales	4	0	0	0	0
		Moraxellales	4	1	3	1	3
		Oceanospirillales	9	0	5	0	5
		Pseudomonadales	12	7	10	5	11
		Vibrionales	6	2	1	1	2
		Xanthomonadales	1	0	1	0	1
	Betaproteobacteria	3
		Burkholderiales	3	1	2	0	3
Actinobacteria	9
	Actinomycetia	9
		Cellulomonadales	1	1	0	0	1
		Corynebacteriales	2	2	1	1	2
		Dermabacterales	1	1	0	0	1
		Micrococcales	5	3	3	2	4
Firmicutes	46
	Bacilli	46
		Bacillales	46	15	27	10	32
Bacteroidetes	5
	Flavobacteria	5
		Flavobacteriales	5	2	4	2	4
